# Supplementary material for: Urinary peptide analysis to predict the response to blood pressure medication
Source: Nephrol Dial Transplant. 2023 Oct 31;39(5):873–83. doi: 10.1093/ndt/gfad223 (PMC11181870; doi:10.1093/ndt/gfad223)
Supplement: gfad223_Supplemental_Files [file gfad223_Supplemental_Files.zip › SupplementaryFile.xlsx]

## Sheet: TableS1
Supplementary Table 1. Linear regression analysis between the methods using the correlation coefficient for all individual peptides in each group with the respective eGFR slope
	rho_CKD-EPI-eGFR-sCr (n=231 with p<0.1)	rho_CKD-EPI-CysC (n=326 with p<0.1)	rho_CKD-EPI-sCr-CysC (n=321 with p<0.1)	rho_EKFC-eGFRcys (n=312 with p<0.1)
rho_CKD-EPI-eGFR-sCr (n=231 with p<0.1)	1	Multiple R-squared: 0.489 Adjusted R-squared: 0.488 p-value: 1.313758e-73 peptides:493	Multiple R-squared: 0.6867 Adjusted R-squared: 0.686 p-value: 5.925296e-114 peptides:446	Multiple R-squared: 0.494 Adjusted R-squared: 0.4929 p-value: 1.103515e-71 peptides:473
rho_CKD-EPI-CysC (n=326 with p<0.1)	Multiple R-squared: 0.489 Adjusted R-squared: 0.488 p-value: 1.313758e-73 peptides:493	1	Multiple R-squared: 0.8322 Adjusted R-squared: 0.8319 p-value: 1.768578e-185 peptides:475	Multiple R-squared: 0.9822 Adjusted R-squared: 0.9822 p-value: <7.249100e-296 peptides:475
rho_CKD-EPI-sCr-CysC (n=321 with p<0.1)	Multiple R-squared: 0.6867 Adjusted R-squared: 0.686 p-value: 5.925296e-114 peptides:446	Multiple R-squared: 0.8322 Adjusted R-squared: 0.8319 p-value: 1.768578e-185 peptides:475	1	Multiple R-squared: 0.8056 Adjusted R-squared: 0.8052 p-value: 1.456463e-168 peptides: 470
rho_EKFC-eGFRcys (n=312 with p<0.1)	Multiple R-squared: 0.494 Adjusted R-squared: 0.4929 p-value: 1.103515e-71 peptides:473	Multiple R-squared: 0.9822 Adjusted R-squared: 0.9822 p-value: <7.249100e-296 peptides:475	Multiple R-squared: 0.8056 Adjusted R-squared: 0.8052 p-value: 1.456463e-168 peptides: 470	1

## Sheet: TableS2
Supplementary Table 2. Statistical analysis of the selected peptides. Peptides differed significantly (Wilcoxon p-value <0.05) are in bold. In the last two fold change columns 9999 corresponds to peptides that were detected in cases but not in controls, 0 corresponds to peptides that were detected in controls but non in cases, ND, non-detected in both groups.
PeptideID	ID	Mass	CE time	New sequence	Start AA	Stop AA	Matching Proteins	Master UniprotID	Master UniprotAccession	Master Symbol	Master Name	Overlap peptides	Peptides included in CKDp189 model	Fold_change_CKD-EPI-eGFR-sCr_1y	Fold_change_CKD-EPI-eGFR-sCr_3y	Fold_change_CKD-EPI-CysC_1y	Fold_change_CKD-EPI-CysC_3y	Fold_change_CKD-EPI-sCr-CysC_1y	Fold_change_CKD-EPI-sCr-CysC_3y	Fold_change_EKFC-eGFRcys_1y	Fold_change_EKFC-eGFRcys_3y	Fold_change_CKD-EPI-eGFR-sCr_3y_PRIORITY	Fold_change_CKD-EPI-eGFR-sCr_3y_DIRECT-Protect 2
99916170	e16170	3011.39	29.6886	LTGSpGSpGpDGKTGPPGPAGQDGRPGPpGppG	540	572	P02452	P02452	CO1A1_HUMAN	COL1A1	Collagen alpha-1(I) chain	6	Yes	1.02294	0.789074	0.926843	0.795013	1.00889	0.753679	0.905104	0.730216	0.943444	0.787997
99913200	e13200	2471.16	34.7605	TGPIGpPGPAGAPGDKGESGpSGPAGPTG	766	794	P02452	P02452	CO1A1_HUMAN	COL1A1	Collagen alpha-1(I) chain	6	No	0.943337	0.784888	0.798596	0.620006	0.791924	0.664091	0.685295	0.345169	0.86063	0.743889
99920137	e20137	4342.17	21.442	FTVNFGDTEEAKKQINDYVEKGTQGKIVDLVKELDRDT	167	204	P01009	P01009	A1AT_HUMAN	SERPINA1	Alpha-1-antitrypsin	6	No	43.2892	1.70337	4.5556	21.7012	5.54072	1.30942	4.61242	11.2042	0.853137	9999
99914735	e14735	2742.25	28.9283	KNGETGPQGPPGpTGPGGDKGDTGPpGPQG	610	639	P02461	P02461	CO3A1_HUMAN	COL3A1	Collagen alpha-1(III) chain	5	Yes	0.920538	0.965246	0.921498	0.817411	0.882949	0.812959	0.817134	0.73953	0.958499	0.825148
99916547	e16547	3092.44	36.2217	TGEVGAVGPpGFAGEKGPSGEAGTAGpPGTpGPQG	831	865	P08123	P08123	CO1A2_HUMAN	COL1A2	Collagen alpha-2(I) chain	5	Yes	0.886296	0.614684	0.864089	0.596238	0.933215	0.594806	0.818041	0.449619	0.81676	0.581721
99901416	e01416	1052.48	25.1552	GGAGPpGPEGGKG	696	708	P02461	P02461	CO3A1_HUMAN	COL3A1	Collagen alpha-1(III) chain	5	Yes	1.68448	1.99152	2.27365	1.89319	1.82993	2.14146	2.28559	2.01162	1.04971	0.621306
99914457	e14457	2690.13	22.305	EDPQGDAAQKTDTSHHDQDHPTFN	25	48	P01009	P01009	A1AT_HUMAN	SERPINA1	Alpha-1-antitrypsin	5	No	0.655485	1.86587	13.4753	0.647424	37.5763	1.97696	16.0652	0.585715	0	12.0788
99919350	e19350	3908.02	22.7808	SNGADLSGVTEEAPLKLSKAVHKAVLTIDEKGTEAAGAM	337	375	P01009	P01009	A1AT_HUMAN	SERPINA1	Alpha-1-antitrypsin	5	Yes	223.718	14.8054	8.31702	5.34055	8.34539	7.46537	6.80106	6.24514	0	9999
99914445	e14445	2687.23	28.9827	KDGEAGAQGPPGPAGpAGERGEQGPAGSpG	612	641	P02452	P02452	CO1A1_HUMAN	COL1A1	Collagen alpha-1(I) chain	5	Yes	1.09687	0.586161	0.720187	0.615196	1.04556	0.649327	0.668269	0.410595	0.707293	0.664245
99911599	e11599	2241.01	33.6531	PpGSNGNpGPpGPSGSPGKDGPpGP	883	907	P02461	P02461	CO3A1_HUMAN	COL3A1	Collagen alpha-1(III) chain	5	Yes	2.69382	2.51025	1.82908	1.15974	1.50659	1.33059	2.0055	0.34301	3.75571	0.534899
99919863	e19863	4157.89	25.1369	GAGPTGPPGEPGDPGPMGpIGSRGpEGpPGKPGEDGEPGRNGNPG	232	276	P05997	P05997	CO5A2_HUMAN	COL5A2	Collagen alpha-2(V) chain	5	Yes	1.62218	0.224373	0.801782	0.123796	0.937847	0.181728	0.776809	0.0717912	0.493097	0.501858
99919323	e19323	3890.88	20.8821	WERPFEVKDTEEEDFHVDQVTTVKVPmMKRLG	218	249	P01009	P01009	A1AT_HUMAN	SERPINA1	Alpha-1-antitrypsin	5	Yes	174.682	17.3285	19.295	4.63359	10.0006	7.2675	9.81627	6.72751	ND	9999
99906714	e06714	1636.78	40.5545	PGAEVPGLPGpEGPPGPP	562	579	Q5TAT6	Q5TAT6	CODA1_HUMAN	COL13A1	Collagen alpha-1(XIII) chain	5	Yes	1.37104	4.22586	2.23554	1.4867	1.51248	2.27838	2.15597	1.99334	0.826429	1.09422
99904711	e04711	1411.71	28.2723	LRTLNQPDSQLQ	124	135	P01009	P01009	A1AT_HUMAN	SERPINA1	Alpha-1-antitrypsin	5	Yes	6.09247	85.8387	5.41788	43.0904	6.90092	29.3902	6.8007	73.2385	2.60853	1.40268
99909814	e09814	1983.94	24.8581	SASSGRGLGVGFGSGGGSSSSVK	554	576	P13647	P13647	K2C5_HUMAN	KRT5	Keratin, type II cytoskeletal 5	5	Yes	1.44674	2.54057	1.96515	2.38065	1.74779	2.87211	2.05476	2.0468	0.14974	0.93907
99911075	e11075	2169.97	33.9184	NSGEKGDQGFQGQPGFGPPGPp	1144	1165	Q07092-2	Q07092	COGA1_HUMAN	COL16A1	Collagen alpha-1(XVI) chain	5	Yes	3.20651	6.1096	1.98559	3.57372	2.26956	2.03809	2.27864	4.40631	1.4604	0.908475
99907353	e07353	1704.82	23.8388	TGGHAQIQAGTHTQTPT	283	299	Q9UBG3	Q9UBG3	CRNN_HUMAN	CRNN	Cornulin	5	No	34.2144	16.7714	3.93828	27.9016	18.8836	19.1532	5.8035	9.94245	29.1239	ND
99917162	e17162	3238.5	30.8667	GPAGFAGpPGADGQPGAKGEPGDAGAKGDAGPpGPAGP	809	846	P02452	P02452	CO1A1_HUMAN	COL1A1	Collagen alpha-1(I) chain	4	Yes	0.945128	0.46875	0.845918	0.285887	0.714261	0.316406	0.893622	0.181751	0.499707	0.23283
99916099	e16099	2995.38	29.725	TpSQTTDERGPPGEQGPPGPPGPPGVPGIDG	260	290	P20849	P20849	CO9A1_HUMAN	COL9A1	Collagen alpha-1(IX) chain	4	Yes	1.15386	0.911	0.814073	0.506704	0.946151	0.584843	0.770236	0.277906	0.97486	0.428234
99918909	e18909	3736.69	32.2055	PAGKDGEAGAQGPpGpAGPAGERGEQGPAGSPGFQGLPGPAG	609	650	P02452	P02452	CO1A1_HUMAN	COL1A1	Collagen alpha-1(I) chain	4	Yes	1.06047	0.859132	0.871775	0.766811	0.743716	0.794363	0.768944	0.374015	0.690861	0.472344
99917626	e17626	3343.57	31.67	pPGADGQPGAKGEpGDAGAKGDAGPpGPAGPAGPPGPIG	816	854	P02452	P02452	CO1A1_HUMAN	COL1A1	Collagen alpha-1(I) chain	4	Yes	0.868473	1.14867	0.772329	0.641615	0.761394	0.856059	0.639951	0.200937	0.848459	0.589926
99910452	e10452	2071.94	25.5713	NRNPGSSGTGGTATWKPGSSGP	307	328	P02671	P02671	FIBA_HUMAN	FGA	Fibrinogen alpha chain	4	Yes	1.04311	0.586011	1.20485	0.52131	1.06132	0.506521	1.1355	0.580275	1.01201	0.761672
99917754	e17754	3376.63	31.7235	IDGSpGEKGDPGDVGGPGPPGASGEPGAPGPPGKRGPS	1278	1315	P25940	P25940	CO5A3_HUMAN	COL5A3	Collagen alpha-3(V) chain	4	No	1.12971	1.1993	0.780805	0.599775	0.902525	0.913236	0.590512	0.263863	0.607406	0.567721
99914943	e14943	2777.32	21.5027	IPGFDGAPGQKGEMGPAGpTGpRGFPGPP	1397	1425	P02462	P02462	CO4A1_HUMAN	COL4A1	Collagen alpha-1(IV) chain	4	Yes	1.49248	3.66974	1.48779	2.7447	1.42459	2.77201	1.51449	2.10171	1.15918	0.731987
99914644	e14644	2726.26	28.9172	KNGETGPQGPPGPTGPGGDKGDTGPpGPQG	610	639	P02461	P02461	CO3A1_HUMAN	COL3A1	Collagen alpha-1(III) chain	4	Yes	0.919712	1.11602	0.717316	0.706244	0.800076	1.00282	0.618297	0.501339	0.871645	0.668981
99917690	e17690	3359.58	31.6812	pPGADGQPGAKGEpGDAGAKGDAGppGPAGPAGPPGPIG	816	854	P02452	P02452	CO1A1_HUMAN	COL1A1	Collagen alpha-1(I) chain	4	Yes	1.10361	1.05976	0.892404	0.696146	0.889451	0.780762	0.732834	0.384168	0.790723	0.781114
99910326	e10326	2055.95	25.4315	SGEpGApGSKGDTGAKGEpGPVG	433	455	P02452	P02452	CO1A1_HUMAN	COL1A1	Collagen alpha-1(I) chain	4	Yes	0.93692	0.746744	0.981071	0.75074	0.95141	0.752074	0.992008	0.706931	1.05898	0.845338
99913825	e13825	2584.24	35.0803	LTGPIGppGPAGAPGDKGESGPSGPAGPTG	765	794	P02452	P02452	CO1A1_HUMAN	COL1A1	Collagen alpha-1(I) chain	4	Yes	0.976631	0.805069	0.830078	0.618703	0.82677	0.698904	0.75542	0.449564	0.875131	0.803152
99909979	e09979	2006.92	21.3949	ASPSAAEKGEPAAAAAPEAGASP	80	102	P29966	P29966	MARCS_HUMAN	MARCKS	Myristoylated alanine-rich C-kinase substrate	4	Yes	0.798528	0.734997	0.905766	0.659502	0.661769	0.690524	0.86269	0.550303	0.917872	0.737577
99902535	e02535	1180.51	35.6754	PpGQQGNpGpQG	689	700	P12107	P12107	COBA1_HUMAN	COL11A1	Collagen alpha-1(XI) chain	4	Yes	1.26801	0.264553	1.00361	0.367741	0.939312	0.236471	1.05871	0.282326	0.812102	0.967635
99915010	e15010	2789.31	40.9617	ATIPRQDEVPQQtVAPQQQ	56	74	Q9UBN6	Q9UBN6	TR10D_HUMAN	TNFRSF10D	Tumor necrosis factor receptor superfamily member 10D	4	No	0.897422	0.351015	1.35634	0.495876	0.995653	0.663406	0.831107	0.701691	1.0261	0.286124
99912661	e12661	2377.11	20.8441	GKNGDDGEAGKPGRpGERGPpGpQ	227	250	P02452	P02452	CO1A1_HUMAN	COL1A1	Collagen alpha-1(I) chain	4	Yes	1.08658	0.644651	0.901885	0.556477	0.933568	0.545677	0.863297	0.432499	0.932277	0.861318
99906024	e06024	1563.7	29.5572	SpGSPGPDGKTGpPGPAG	543	560	P02452	P02452	CO1A1_HUMAN	COL1A1	Collagen alpha-1(I) chain	4	Yes	0.822495	0.711361	0.817671	0.845889	0.842771	0.825294	0.785554	0.937733	0.825534	0.924177
99912321	e12321	2334.02	27.3019	PGpPGHPGPpGEPGTDGAAGKEGPpG	1331	1356	Q07092	Q07092	COGA1_HUMAN	COL16A1	Collagen alpha-1(XVI) chain	4	Yes	1.22023	0.582949	0.823476	0.576493	1.06551	0.459819	0.926184	0.496725	0.809787	0.71796
99904040	e04040	1337.61	38.2353	GPPGEPGPpGpPGPP	1212	1226	P05997	P05997	CO5A2_HUMAN	COL5A2	Collagen alpha-2(V) chain	4	Yes	1.19175	0.286472	0.968646	0.305694	0.812381	0.31602	1.01317	0.185842	0.994418	0.493282
99903533	e03533	1286.54	29.3282	DGQpGAKGEpGDAG	820	833	P02452	P02452	CO1A1_HUMAN	COL1A1	Collagen alpha-1(I) chain	4	Yes	1.13893	0.677725	0.956585	0.527711	1.01044	0.538278	0.840217	0.531875	0.964908	0.795251
99913850	e13850	2587.19	21.1286	PpGKNGDDGEAGKPGRpGERGppGPQ	225	250	P02452	P02452	CO1A1_HUMAN	COL1A1	Collagen alpha-1(I) chain	4	Yes	1.37594	0.563606	0.910807	0.594846	0.985332	0.414145	0.796622	0.55022	0.638726	0.705135
99906733	e06733	1638.73	20.2414	AGSEADHEGTHSTKRG	607	622	P02671	P02671	FIBA_HUMAN	FGA	Fibrinogen alpha chain	4	Yes	0.935957	1.22837	0.796574	0.940566	0.831428	1.03518	0.825827	0.715246	1.01874	1.13078
99908694	e08694	1852.89	25.0249	DEPPQSPWDRVKDLAT	25	40	P02647	P02647	APOA1_HUMAN	APOA1	Apolipoprotein A-I	4	No	3.96321	7.2033	1.25337	4.87281	1.61377	7.34109	1.15923	7.44353	0.797034	0.93649
99910881	e10881	2137.93	21.7684	NGEpGGKGERGAPGEKGEGGppG	818	840	P02461	P02461	CO3A1_HUMAN	COL3A1	Collagen alpha-1(III) chain	4	Yes	0.885321	0.819796	0.875054	0.627516	0.778154	0.695593	0.839009	0.566439	1.09854	0.829389
99911536	e11536	2233.01	22.4527	NGDDGEAGKPGRpGERGPpGPQG	229	251	P02452	P02452	CO1A1_HUMAN	COL1A1	Collagen alpha-1(I) chain	4	Yes	0.918066	0.771874	0.872108	0.611181	0.886453	0.660709	0.80889	0.534325	0.862237	0.827881
99917405	e17405	3292.54	39.274	DVStPPTVLPDNFPRYPVGKF	93	113	P01344	P01344	IGF2_HUMAN	IGF2	Insulin-like growth factor II	4	No	1.01384	0.826315	0.908563	0.67504	0.934144	0.546515	0.923295	0.701075	0.931777	1.49376
99906256	e06256	1588.7	30.3138	TGLSMDGGGSPKGDVDP	2	18	P54710	P54710	ATNG_HUMAN	FXYD2	Sodium/potassium-transporting ATPase subunit gamma	4	Yes	0.866769	0.933082	0.847916	0.593685	0.943363	0.544246	0.806719	0.687056	0.729693	1.33899
99911562	e11562	2235.17	20.5999	LENEDRRSASLHLPKLSITG	300	319	P01009	P01009	A1AT_HUMAN	SERPINA1	Alpha-1-antitrypsin	4	Yes	20.8855	23.6553	8.69338	17.6382	11.7419	16.3766	9.35009	27.7698	0.530959	1.9603
99912338	e12338	2336.2	19.4893	LAAPPGHQLHRAHYDLRHTF	301	320	P02765	P02765	FETUA_HUMAN	AHSG	Alpha-2-HS-glycoprotein	4	Yes	31.2982	1.4947	26.2107	4.10004	36.4219	1.01374	23.6692	1.25487	14.2125	0
99917751	e17751	3375.57	31.8306	GEPGSAGPQGPPGPSGEEGKRGPNGEAGSAGPPGpPGL	361	398	P08123	P08123	CO1A2_HUMAN	COL1A2	Collagen alpha-2(I) chain	4	Yes	1.14807	0.986553	0.964695	0.623369	1.05117	0.775858	0.810279	0.385053	0.833287	0.861315
99919922	e19922	4195.12	21.2763	TVNFGDTEEAKKQINDYVEKGTQGKIVDLVKELDRDT	168	204	P01009	P01009	A1AT_HUMAN	SERPINA1	Alpha-1-antitrypsin	4	Yes	11.0061	6.26645	1.87543	13.9125	3.44	4.82493	1.88138	6.65239	0.522036	9.8701
99900846	e00846	969.554	20.282	GKVVNPTQK	412	420	P20848; P01009	P20848	A1ATR_HUMAN	SERPINA2	Putative alpha-1-antitrypsin-related protein	4	Yes	2.84357	9.77366	2.20629	4.54439	1.15173	4.82933	0.943568	3.85777	ND	3.71713
99901688	e01688	1087.57	20.9906	LVKELDRDT	196	204	P01009	P01009	A1AT_HUMAN	SERPINA1	Alpha-1-antitrypsin	4	Yes	2.76867	37.5249	1.47146	24.6522	2.43138	11.1227	1.71634	27.4045	0.33469	1.48921
99918308	e18308	3538.62	24.655	ppGpSGPRGQPGVMGFPGPKGNDGAPGKNGERGGPGGP	565	602	P02461	P02461	CO3A1_HUMAN	COL3A1	Collagen alpha-1(III) chain	4	No	26.8976	1.70841	20.8485	10.5065	4.3996	1.31626	5.91826	16.7436	ND	9999
99916177	e16177	3013.34	22.2263	ESGREGApGAEGSPGRDGSpGAKGDRGETGpA	1011	1042	P02452	P02452	CO1A1_HUMAN	COL1A1	Collagen alpha-1(I) chain	4	Yes	1.10587	0.693584	0.907959	0.664267	0.927403	0.579173	0.904557	0.599914	0.803706	0.955847
99913342	e13342	2503.13	28.3227	GADGQpGAKGEpGDAGAKGDAGPpGPAGP	818	846	P02452	P02452	CO1A1_HUMAN	COL1A1	Collagen alpha-1(I) chain	4	Yes	1.07639	0.91526	0.751151	0.664073	1.05004	0.905129	0.694452	0.627647	1.04412	0.947332
99910867	e10867	2134.01	22.1303	FLPDEGKLQHLENELTHD	277	294	P01009	P01009	A1AT_HUMAN	SERPINA1	Alpha-1-antitrypsin	4	Yes	2007.78	67.1025	44.0345	11.2871	113.419	12.1421	28.4073	14.2329	0	0.717541
99904170	e04170	1350.65	28.9762	VVSLGSPSGEVSHP	323	336	P02765	P02765	FETUA_HUMAN	AHSG	Alpha-2-HS-glycoprotein	4	Yes	1.86992	2.58732	1.2494	5.22931	2.85391	5.30301	1.37443	2.08229	1.81503	0.992827
99907188	e07188	1688.77	30.7107	PpGPTGPGGDKGDTGPpGP	619	637	P02461	P02461	CO3A1_HUMAN	COL3A1	Collagen alpha-1(III) chain	4	Yes	1.16483	1.4518	1.0756	1.9313	0.871936	1.75979	1.22214	2.19214	1.39395	1.0142
99913036	e13036	2442.23	20.9617	LPDEGKLQHLENELTHDIITK	278	298	P01009	P01009	A1AT_HUMAN	SERPINA1	Alpha-1-antitrypsin	4	Yes	23.8747	16.6172	9.71586	16.1999	9.57084	5.26417	5.58821	23.4289	0.270814	3.5363
99900640	e00640	940.499	20.2383	ARLTWASH	84	91	P06702	P06702	S10A9_HUMAN	S100A9	Protein S100-A9	4	Yes	1.17848	4.9003	1.97585	9.40035	0.358297	8.32105	2.17591	7.59175	0.781446	1.44148
99908700	e08700	1853.92	24.7634	SGGSRSFSTASAITPSVSR	11	29	P13647	P13647	K2C5_HUMAN	KRT5	Keratin, type II cytoskeletal 5	4	Yes	2.5082	11.0782	0.751792	6.61582	1.98388	9.68186	0.97141	10.9747	1.15295	0.757949
99911408	e11408	2215.13	32.9403	LRTLNQPDSQLQLTTGNGLF	124	143	P01009	P01009	A1AT_HUMAN	SERPINA1	Alpha-1-antitrypsin	4	Yes	12.591	6.55065	8.76615	10.6036	7.07957	4.9849	8.79667	17.356	3.53235	12.2969
99912953	e12953	2424.08	26.7325	GEAGPPGSGEKGERGAAGEPGPHGPpG	633	659	Q9UMD9	Q9UMD9	COHA1_HUMAN	COL17A1	Collagen alpha-1(XVII) chain	4	Yes	0.923271	0.463139	0.998675	0.420228	0.944331	0.491703	0.9742	0.362062	0.989741	0.939652
99918488	e18488	3588.68	25.3189	PGLDRSGFPGETGSPGIpGHQGEMGPLGQRGYPGNP	844	879	Q01955	Q01955	CO4A3_HUMAN	COL4A3	Collagen alpha-3(IV) chain	4	Yes	0.787975	0.241236	1.10068	0.218529	1.26668	0.326223	1.07656	0.177476	2.47024	0.400046
99917251	e17251	3257.48	22.8343	EPGMRGLPGAVGEPGAKGAmGpAGpDGHQGpRGE	723	756	Q9UMD9	Q9UMD9	COHA1_HUMAN	COL17A1	Collagen alpha-1(XVII) chain	4	Yes	2.97342	10.192	3.29761	1.13969	5.33277	2.23408	3.52005	1.62894	0.989876	2.52136
99916141	e16141	3003.36	24.7621	KGNSGEPGApGSKGDTGAKGEpGpVGVQGPpGP	430	462	P02452	P02452	CO1A1_HUMAN	COL1A1	Collagen alpha-1(I) chain	4	Yes	0.829677	0.753403	1.01249	0.248649	1.05536	0.465626	0.996914	0.316658	1.48223	0.76711
99919292	e19292	3874.87	20.7994	WERPFEVKDTEEEDFHVDQVTTVKVPMMKRLG	218	249	P01009	P01009	A1AT_HUMAN	SERPINA1	Alpha-1-antitrypsin	4	No	41.3409	27.8968	3.56198	7.52734	3.54699	9.75116	2.12631	8.86696	0.0455663	6.62809
99919482	e19482	3980.05	21.0672	FGDTEEAKKQINDYVEKGTQGKIVDLVKELDRDTV	171	205	P01009	P01009	A1AT_HUMAN	SERPINA1	Alpha-1-antitrypsin	4	No	11.0658	2.45677	3.72427	23.4625	4.04708	2.12954	3.28008	16.5771	0	8.42577
99918342	e18342	3548.6	25.9937	GEpGKQGPSGASGERGPPGPMGPPGLAGPPGESGREGAP	980	1018	P02452	P02452	CO1A1_HUMAN	COL1A1	Collagen alpha-1(I) chain	4	Yes	0.798633	0.637423	0.834147	0.460704	0.756475	0.530565	0.82289	0.33307	1.2112	1.46923
99919797	e19797	4120.93	23.3162	PpGpKGDPGAAGQKGQAGEKGRAGMPGGPGKSGSMGPVGPPGPAGE	1363	1408	Q07092	Q07092	COGA1_HUMAN	COL16A1	Collagen alpha-1(XVI) chain	4	No	4.27026	4.53638	4.57202	1.94328	4.21251	2.15413	3.98409	1.34672	1.47424	ND
99917420	e17420	3295.55	27.1718	DRGETGPAGPpGApGApGAPGPVGPAGKSGDRGETGP	1035	1071	P02452	P02452	CO1A1_HUMAN	COL1A1	Collagen alpha-1(I) chain	4	Yes	0.794652	0.162334	1.12713	0.0231389	0.788589	0.0279828	1.0785	0	0	ND
99904313	e04313	1365.7	22.2431	LEEYTKKLNTQ	257	267	P02647	P02647	APOA1_HUMAN	APOA1	Apolipoprotein A-I	4	Yes	4.64736	1.22059	8.51696	2.41874	0.559328	1.38333	7.66478	3.85719	0.493016	ND
99918906	e18906	3735.7	32.3661	GERGVQGPpGpAGpRGANGAPGNDGAKGDAGAPGAPGSQGAPG	683	725	P02452	P02452	CO1A1_HUMAN	COL1A1	Collagen alpha-1(I) chain	3	Yes	1.04357	0.861761	0.913445	0.688403	0.763224	0.759124	0.827567	0.442096	0.798302	0.57827
99918864	e18864	3718.72	32.4197	GpAGPPGPPGPPGTSGHPGSPGSPGYQGPPGEPGQAGPSGPPG	174	216	P02461	P02461	CO3A1_HUMAN	COL3A1	Collagen alpha-1(III) chain	3	No	1.03005	0.750521	0.949132	0.725916	0.84871	0.694183	0.891754	0.528373	0.97391	0.671532
99912156	e12156	2314.01	33.675	GPAGpPGEKGEPGDDGPSGAEGPPGp	948	973	P02458	P02458	CO2A1_HUMAN	COL2A1	Collagen alpha-1(II) chain	3	Yes	0.753016	0.919957	0.790268	0.770008	0.665968	0.934071	0.712879	0.286435	0.927863	0.723678
99918907	e18907	3735.73	27.2254	TGDPGKNGDKGHAGLAGARGAPGpDGNNGAQGppGPQGVQG	501	541	P08123	P08123	CO1A2_HUMAN	COL1A2	Collagen alpha-2(I) chain	3	Yes	0.951974	1.09943	1.00605	0.765798	0.763803	0.808596	0.981904	0.465381	0.930435	0.52269
99917946	e17946	3432.59	31.9506	PpGPAGFAGPPGADGQPGAKGEpGDAGAKGDAGPPGPAGP	807	846	P02452	P02452	CO1A1_HUMAN	COL1A1	Collagen alpha-1(I) chain	3	Yes	0.905477	0.68703	0.88463	0.582479	0.926815	0.639765	0.812564	0.406381	0.869562	0.766183
99906288	e06288	1592.74	19.5406	EDGHpGKpGRpGERG	143	157	P08123	P08123	CO1A2_HUMAN	COL1A2	Collagen alpha-2(I) chain	3	No	1.07913	0.827006	1.18738	0.480234	0.866589	0.563478	1.1109	0.469497	0.976312	0.714814
99912366	e12366	2339	34.0008	GANGApGNDGAKGDAGApGApGSQGApG	698	725	P02452	P02452	CO1A1_HUMAN	COL1A1	Collagen alpha-1(I) chain	3	Yes	1.00272	0.641331	0.928081	0.693838	0.792862	0.577842	0.978323	0.65497	0.866882	0.698011
99917947	e17947	3433.55	31.8306	GSEGPQGVRGEPGpPGPAGAAGPAGNPGADGQPGAKGANG	362	401	P02452	P02452	CO1A1_HUMAN	COL1A1	Collagen alpha-1(I) chain	3	Yes	1.05322	0.830923	0.917332	0.614524	0.967829	0.744272	0.776292	0.337874	0.687133	0.6449
99902311	e02311	1157.53	37.4053	GpPGPpGPpGPpA	1096	1108	P39059; P27658; Q96A84	P39059	COFA1_HUMAN	COL15A1	Collagen alpha-1(XV) chain	3	Yes	1.06403	0.607404	1.13946	0.55295	0.790541	0.47178	1.09847	0.375917	0.980239	0.649148
99912088	e12088	2306.07	34.5615	VSFVTGYGGFPAYSFGPGANVGR	55	77	P39059	P39059	COFA1_HUMAN	COL15A1	Collagen alpha-1(XV) chain	3	Yes	0.826811	0.992771	0.694258	0.690431	0.563356	0.920465	0.589814	0.184053	0.858983	0.577077
99918479	e18479	3584.68	26.2615	GPKGEpGFHGFpGVQGPPGPPGSPGPALEGPKGNPGPQ	1220	1257	P29400	P29400	CO4A5_HUMAN	COL4A5	Collagen alpha-5(IV) chain	3	Yes	0.773054	0.713632	0.938628	0.60129	0.847221	0.635285	0.949886	0.571226	1.19758	0.561286
99905060	e05060	1446.63	39.3666	GPpGPpGFpGDPGPPG	407	422	P25940	P25940	CO5A3_HUMAN	COL5A3	Collagen alpha-3(V) chain	3	Yes	1.19998	0.498607	1.42919	0.356629	0.939805	0.278881	1.36442	0.377193	0.824235	0.773261
99906839	e06839	1649.72	19.5843	GEDGHpGKpGRpGERG	142	157	P08123	P08123	CO1A2_HUMAN	COL1A2	Collagen alpha-2(I) chain	3	Yes	1.24046	0.796021	1.15594	0.558694	1.05502	0.515658	1.15074	0.530881	1.05602	0.726482
99913065	e13065	2446.09	28.2917	ADGQpGAKGEpGDAGAKGDAGPpGPAGP	819	846	P02452	P02452	CO1A1_HUMAN	COL1A1	Collagen alpha-1(I) chain	3	Yes	1.03699	0.787915	0.991277	0.647142	1.05718	0.710977	0.891979	0.460748	1.02468	0.667413
99910829	e10829	2128.98	26.924	DGKTGpPGPAGQDGRpGPpGPpG	550	572	P02452	P02452	CO1A1_HUMAN	COL1A1	Collagen alpha-1(I) chain	3	Yes	1.04059	0.79098	0.85609	0.529943	1.00549	0.653542	0.87549	0.417814	0.871602	0.473911
99910445	e10445	2070.93	25.3587	GNSGEpGApGSKGDTGAKGEPGp	431	453	P02452	P02452	CO1A1_HUMAN	COL1A1	Collagen alpha-1(I) chain	3	Yes	1.15674	0.696175	1.10688	0.709089	1.1283	0.65087	1.16575	0.747385	0.933185	0.802533
99905209	e05209	1463.69	19.4968	DGHpGKpGRpGERG	144	157	P08123	P08123	CO1A2_HUMAN	COL1A2	Collagen alpha-2(I) chain	3	Yes	0.978375	0.807426	1.16926	0.566407	0.857121	0.57696	1.04647	0.566838	0.983402	0.698055
99910527	e10527	2082.12	19.6027	RRGEKELLVPRSSTSPDR	244	261	P04217	P04217	A1BG_HUMAN	A1BG	Alpha-1B-glycoprotein	3	Yes	14.1162	9.13854	6.94516	3.20041	11.7927	5.86027	6.13899	3.24228	1.42368	0.420182
99914190	e14190	2639.29	21.4368	KEGGKGPRGETGPAGRpGEVGPpGPpGP	903	930	P02452	P02452	CO1A1_HUMAN	COL1A1	Collagen alpha-1(I) chain	3	Yes	0.908265	0.912259	0.916444	0.650412	0.706146	0.740071	0.876688	0.562082	0.975605	0.629764
99911242	e11242	2191.97	33.0498	FpGPKGNDGAPGKNGERGGPGGPG	580	603	P02461	P02461	CO3A1_HUMAN	COL3A1	Collagen alpha-1(III) chain	3	Yes	0.87884	2.23205	1.7162	0.432509	0.765781	0.735095	1.16642	0.0750736	0.749279	0.662904
99915329	e15329	2840.29	29.1604	pGEKGENGDVGpMGPPGPPGPRGpQGpNGA	1206	1235	P12107	P12107	COBA1_HUMAN	COL11A1	Collagen alpha-1(XI) chain	3	No	0.891976	0.577467	0.703236	0.962512	0.703463	0.878156	0.685937	0.726753	1.56693	0.450115
99902172	e02172	1141.53	37.3199	GPpGpPGPPGPpA	1096	1108	P39059; P27658; Q96A84	P39059	COFA1_HUMAN	COL15A1	Collagen alpha-1(XV) chain	3	Yes	0.839304	0.540548	0.979457	0.49159	0.714157	0.56291	0.949216	0.379524	1.00849	0.555908
99900414	e00414	900.413	23.7645	LGLpGSRGE	873	881	P08123	P08123	CO1A2_HUMAN	COL1A2	Collagen alpha-2(I) chain	3	Yes	0.908574	1.80511	1.05358	1.19446	0.893625	1.59933	1.26287	1.74023	0.94306	0.155892
99900467	e00467	911.436	25.8292	DGKTGPpGPA	550	559	P02452	P02452	CO1A1_HUMAN	COL1A1	Collagen alpha-1(I) chain	3	Yes	1.03812	0.606159	1.03818	0.347282	0.86542	0.374837	0.862903	0.24417	0.802021	0.806323
99905692	e05692	1524.66	30.2376	GSpGSpGPDGKTGpPGp	542	558	P02452	P02452	CO1A1_HUMAN	COL1A1	Collagen alpha-1(I) chain	3	No	1.13451	0.765276	1.02875	0.591712	1.19402	0.528791	1.01231	0.545894	0.78381	0.559402
99916388	e16388	3058.39	24.8194	GSPGKDGppGpAGNTGAPGSPGVSGPKGDAGQPGE	897	931	P02461	P02461	CO3A1_HUMAN	COL3A1	Collagen alpha-1(III) chain	3	Yes	0.862692	0.943505	0.920112	0.81599	0.846452	0.901628	0.929195	0.711761	1.25701	0.751337
99913816	e13816	2583.17	23.633	ERGEAGIpGVpGAKGEDGKDGSpGEpG	448	474	P02461	P02461	CO3A1_HUMAN	COL3A1	Collagen alpha-1(III) chain	3	Yes	1.03757	0.810994	0.938147	0.600095	1.04325	0.619257	0.955933	0.466297	1.08335	0.75675
99912945	e12945	2423	33.979	DGpQGPpGSVGSVGGVGEKGEPGEAGN	1236	1262	P12107	P12107	COBA1_HUMAN	COL11A1	Collagen alpha-1(XI) chain	3	No	1.00344	1.50808	0.907664	0.813052	0.987465	0.962364	0.778197	0.714992	0.377818	0.647895
99905998	e05998	1560.75	19.5562	EDGHPGKPGRpGERG	143	157	P08123	P08123	CO1A2_HUMAN	COL1A2	Collagen alpha-2(I) chain	3	No	0.997884	0.659424	1.2688	0.608261	0.997115	0.610049	1.1896	0.637994	0.755181	0.554049
99909435	e09435	1936.88	32.2381	GEKGPSGEAGTAGPpGTpGPQG	844	865	P08123	P08123	CO1A2_HUMAN	COL1A2	Collagen alpha-2(I) chain	3	Yes	1.0098	0.971179	0.790335	0.715332	0.828049	0.897165	0.64831	0.350077	0.883815	0.827366
99910483	e10483	2076.95	21.786	GPpGPpGKNGDDGEAGKpGRpG	221	242	P02452	P02452	CO1A1_HUMAN	COL1A1	Collagen alpha-1(I) chain	3	Yes	1.08493	0.560765	1.0886	0.597511	1.00364	0.532942	1.05958	0.559235	1.06504	0.660361
99909391	e09391	1931.95	24.9089	KELEEAVTSALQQETEK	3722	3738	Q9UPN3	Q9UPN3	MACF1_HUMAN	MACF1	Microtubule-actin cross-linking factor 1, isoforms 1/2/3/5	3	Yes	4.49692	3.27799	3.62633	5.10354	3.47307	3.85434	4.54852	3.78957	3.27376	0.470359
99906978	e06978	1666.79	30.7703	KpGEQGVpGDLGApGPSG	657	674	P02452	P02452	CO1A1_HUMAN	COL1A1	Collagen alpha-1(I) chain	3	Yes	0.904701	1.29738	0.737123	0.91155	0.843932	1.20155	0.730512	0.650141	1.07869	0.809852
99912714	e12714	2385.05	33.9584	pAGPPGEKGEPGDDGPSGAEGPpGPQ	949	974	P02458	P02458	CO2A1_HUMAN	COL2A1	Collagen alpha-1(II) chain	3	Yes	0.888071	0.810254	0.761339	0.721066	0.926543	0.609686	0.700878	0.475355	0.885542	0.854383
99906758	e06758	1641.72	25.0558	DGQPGAKGEpGDAGAKGD	820	837	P02452	P02452	CO1A1_HUMAN	COL1A1	Collagen alpha-1(I) chain	3	Yes	0.964598	0.460648	1.17056	0.638023	0.942818	0.510515	1.22886	0.754189	1.03017	0.591392
99903183	e03183	1250.64	20.575	AGVANALAHKYH	136	147	P02042; P68871	P02042	HBD_HUMAN	HBD	Hemoglobin subunit delta	3	Yes	1.01504	0.568286	0.456784	0.185333	1.67594	0.333891	0.378271	0.108705	0.939504	0.779971
99910614	e10614	2093.93	33.7107	DGGPYGESEAPAPPGPGTRWP	1479	1499	Q8N2S1	Q8N2S1	LTBP4_HUMAN	LTBP4	Latent-transforming growth factor beta-binding protein 4	3	Yes	0.795338	1.02327	0.879079	0.940403	0.831491	1.25364	0.781509	0.537735	0.752997	0.801639
99917270	e17270	3262.5	22.3559	APGAPGHPGPPGPVGPAGKSGDRGESGPAGPAGAPGPAG	1042	1080	P02461	P02461	CO3A1_HUMAN	COL3A1	Collagen alpha-1(III) chain	3	Yes	0.92331	0.847529	1.05292	0.596806	0.793593	0.585279	1.01407	0.484129	0.966179	0.876657
99906068	e06068	1567.71	20.2258	GSEADHEGTHSTKRG	608	622	P02671	P02671	FIBA_HUMAN	FGA	Fibrinogen alpha chain	3	No	0.946521	1.26842	0.754526	0.953851	0.828794	1.12488	0.797788	0.680177	1.00807	1.20747
99914211	e14211	2644.23	21.1956	GPpGKNGDDGEAGKPGRpGERGPpGpQ	224	250	P02452	P02452	CO1A1_HUMAN	COL1A1	Collagen alpha-1(I) chain	3	Yes	1.41049	0.645326	1.19943	0.714764	1.0371	0.510144	1.16739	0.498336	0.931646	0.735288
99900091	e00091	829.402	23.3581	GPpGHVGPP	1288	1296	Q07092	Q07092	COGA1_HUMAN	COL16A1	Collagen alpha-1(XVI) chain	3	Yes	0.797428	1.22496	1.32546	2.66251	1.15553	3.89744	1.68362	2.40448	0.758596	0.359856
99906309	e06309	1594.76	40.2844	VGPpGPpGPpGPpGPPSA	1177	1194	P02452	P02452	CO1A1_HUMAN	COL1A1	Collagen alpha-1(I) chain	3	No	1.02721	0.680383	0.985438	0.686699	1.00273	0.530163	0.946745	0.79277	1.01799	0.842133
99911972	e11972	2292.02	27.2971	ADGQpGAKGEPGDAGAKGDAGppGPA	819	844	P02452	P02452	CO1A1_HUMAN	COL1A1	Collagen alpha-1(I) chain	3	Yes	1.0404	0.549651	0.88281	0.689448	0.926327	0.579413	0.933026	0.580062	0.977235	0.890472
99909548	e09548	1950.85	35.5091	GTDGpMGpHGpAGPKGERGE	553	572	Q9BXS0	Q9BXS0	COPA1_HUMAN	COL25A1	Collagen alpha-1(XXV) chain	3	Yes	1.153	0.691402	0.896709	0.516202	0.95115	0.585225	0.867615	0.439758	0.978673	0.803447
99919752	e19752	4098.9	24.5479	GEVGPAGpNGFAGpAGAAGQpGAKGERGAKGPKGENGVVGPTGpVG	715	760	P08123	P08123	CO1A2_HUMAN	COL1A2	Collagen alpha-2(I) chain	3	No	0.87659	0.892969	1.0696	0.760009	0.873025	0.758994	1.04575	0.648869	0.929154	0.615271
99908574	e08574	1840.83	42.1568	SGETGPAGppGNPGPPGPpGP	1193	1213	P02458	P02458	CO2A1_HUMAN	COL2A1	Collagen alpha-1(II) chain	3	Yes	0.494282	0.370073	0.562759	0.444675	0.459986	0.510609	0.471796	0.757348	0.588158	0.684912
99902171	e02171	1141.52	24.5471	KGNSGGDGpAGpP	933	945	P20908	P20908	CO5A1_HUMAN	COL5A1	Collagen alpha-1(V) chain	3	No	1.2697	0.740314	0.959452	0.457386	1.06145	0.592465	0.989187	0.42462	0.891264	0.978235
99910518	e10518	2080.93	20.2533	DGPpGRDGQpGHKGERGYpG	933	952	P08123	P08123	CO1A2_HUMAN	COL1A2	Collagen alpha-2(I) chain	3	Yes	1.05166	0.627608	0.89325	0.565499	0.904791	0.419769	0.86843	0.471797	0.819819	0.73218
99911641	e11641	2246.02	27.1434	GADGQPGAKGEPGDAGAKGDAGPpGP	818	843	P02452	P02452	CO1A1_HUMAN	COL1A1	Collagen alpha-1(I) chain	3	Yes	0.887948	0.808779	1.047	0.448657	1.03544	0.465531	0.942009	0.390774	0.786197	0.643784
99917504	e17504	3318.4	22.7272	TDVFMGPpGSpGEDGPAGEPGPPGPEGQPGVDGATG	638	673	P39059	P39059	COFA1_HUMAN	COL15A1	Collagen alpha-1(XV) chain	3	Yes	1.29699	0.776847	0.930957	0.558954	1.0611	0.458549	0.838163	0.522026	0.594521	0.838419
99909557	e09557	1951.86	32.0926	VNGApGEAGRDGNpGNDGPpG	917	937	P08123	P08123	CO1A2_HUMAN	COL1A2	Collagen alpha-2(I) chain	3	Yes	0.840337	0.391193	1.05955	0.470336	0.825758	0.461742	1.10851	0.201792	0.924716	0.610152
99915593	e15593	2889.36	24.086	GpSGpAGARGIQGpQGPRGDKGEAGEPGER	1098	1127	P02458	P02458	CO2A1_HUMAN	COL2A1	Collagen alpha-1(II) chain	3	No	0.799631	0.878484	0.987805	0.458105	0.841201	0.782187	0.984732	0.449291	0.904635	0.800881
99909952	e09952	2002.93	24.7615	GEPGPKGDAGAPGApGGKGDAGAP	657	680	P02461	P02461	CO3A1_HUMAN	COL3A1	Collagen alpha-1(III) chain	3	Yes	1.13176	1.25702	1.21442	0.142819	0.948531	0.290568	1.43151	0.0563825	0.318196	0.706001
99911906	e11906	2282.02	22.3176	QNGEpGGKGERGApGEKGEGGppG	817	840	P02461	P02461	CO3A1_HUMAN	COL3A1	Collagen alpha-1(III) chain	3	Yes	0.930356	0.868684	0.90685	0.670809	0.846813	0.760653	0.888919	0.535496	1.06052	0.803461
99911008	e11008	2158.02	22.1656	pPGEEGKRGPRGDpGTVGPpGP	496	517	P05997	P05997	CO5A2_HUMAN	COL5A2	Collagen alpha-2(V) chain	3	Yes	1.28029	0.926523	0.946097	0.648501	0.969794	0.717042	0.958877	0.487413	0.809508	0.822043
99901100	e01100	1009.45	27.216	DRGEpGPpGP	1695	1704	Q02388; P02452	Q02388	CO7A1_HUMAN	COL7A1	Collagen alpha-1(VII) chain	3	Yes	0.975885	0.638986	1.02519	0.511927	0.989962	0.487269	0.975457	0.585105	0.695452	0.578999
99917804	e17804	3391.57	31.7771	TTLSPSSSTTHEGEPTTFQSWPSSKDTSPAPSG	404	436	Q9UKN1	Q9UKN1	MUC12_HUMAN	MUC12	Mucin-12	3	Yes	1.21815	1.11981	0.711755	0.560318	1.11812	0.869839	0.619423	0.424876	0.731939	0.655287
99911245	e11245	2191.99	22.3308	NGDDGEAGKpGRpGERGpPGPQ	229	250	P02452	P02452	CO1A1_HUMAN	COL1A1	Collagen alpha-1(I) chain	3	Yes	1.31395	0.560109	0.783489	0.438826	0.95078	0.451492	0.773259	0.279748	0.886836	0.873708
99905705	e05705	1526.69	23.8901	DGQPGAKGEpGDAGAKG	820	836	P02452	P02452	CO1A1_HUMAN	COL1A1	Collagen alpha-1(I) chain	3	No	0.737477	0.492459	1.63306	0.643535	1.17882	0.57585	1.67011	0.957279	0.95677	0.933769
99919739	e19739	4094.09	21.1743	VNFGDTEEAKKQINDYVEKGTQGKIVDLVKELDRDT	169	204	P01009	P01009	A1AT_HUMAN	SERPINA1	Alpha-1-antitrypsin	3	Yes	31.6729	6.40332	1.07703	89.4812	3.62989	6.07241	1.21174	7.66401	0	9.50957
99917817	e17817	3398.57	31.8348	ELGEAGPSGEpGVPGDAGMPGERGEAGHRGSAGALGP	356	392	Q14050	Q14050	CO9A3_HUMAN	COL9A3	Collagen alpha-3(IX) chain	3	Yes	1.0645	1.53349	0.857489	0.795895	0.977592	1.08488	0.602232	0.430395	0.751294	0.685867
99916604	e16604	3108.42	36.1456	TGEVGAVGppGFAGEKGPSGEAGTAGpPGTpGPQG	831	865	P08123	P08123	CO1A2_HUMAN	COL1A2	Collagen alpha-2(I) chain	3	Yes	0.965567	0.695152	0.742824	0.309364	0.528281	0.386233	0.585417	0.356353	0.760794	0.572159
99900923	e00923	981.589	24.8438	VLNLGPITR	598	606	P07911	P07911	UROM_HUMAN	UMOD	Uromodulin	3	Yes	0.843455	0.980047	1.05131	0.168938	0.6553	0.225882	0.913043	0.166906	0.977565	0.804486
99912210	e12210	2320.02	23.2772	AAWGKVGAHAGEYGAEALERMF	13	34	P69905	P69905	HBA_HUMAN	HBA1	Hemoglobin subunit alpha	3	Yes	1.06878	0.750467	1.39947	0.623397	1.18249	0.586541	1.37636	0.500825	0.857131	0.616323
99903643	e03643	1297.75	22.1382	TKKVPQVSTPTL	436	447	P02768	P02768	ALBU_HUMAN	ALB	Albumin	3	Yes	1.95479	3.58026	3.09762	7.62903	2.36164	2.98428	3.43297	10.562	0.122673	0.0120215
99920387	e20387	4523.06	26.2079	PGPVGpPGSNGPVGEPGPEGPAGNDGTPGRDGAVGERGDRGDPGPAGLPG	1031	1080	P05997	P05997	CO5A2_HUMAN	COL5A2	Collagen alpha-2(V) chain	3	Yes	1.045	0.780391	0.934517	0.527376	1.05423	0.701775	0.803941	0.426207	0.471196	0.615585
99910771	e10771	2117.95	27.4444	DGQPGAKGEPGDAGAKGDAGPpGP	820	843	P02452	P02452	CO1A1_HUMAN	COL1A1	Collagen alpha-1(I) chain	3	Yes	0.910355	0.637814	0.692135	0.631622	0.799767	0.677297	0.692612	0.264072	0.914087	0.83519
99909486	e09486	1943	24.951	EAIPMSIPPEVKFNKPF	378	394	P01009	P01009	A1AT_HUMAN	SERPINA1	Alpha-1-antitrypsin	3	Yes	22.4508	4.33243	5.06457	31.5832	7.27982	3.86739	4.111	29.6164	0.945144	1.59487
99918097	e18097	3474.65	23.876	LADGVSGGEGKGGSDGGGSHRKEGEEADAPGVIPGIVG	95	132	P14209	P14209	CD99_HUMAN	CD99	CD99 antigen	3	Yes	0.792837	2.35937	0.886876	2.83929	0.64122	3.78667	0.989969	1.13673	2.11374	0.754449
99918900	e18900	3733.88	20.853	GDTEEAKKQINDYVEKGTQGKIVDLVKELDRDT	172	204	P01009	P01009	A1AT_HUMAN	SERPINA1	Alpha-1-antitrypsin	3	Yes	57.48	85.2613	0.350364	88.571	7.69498	43.7731	0.490662	6.83635	0.129645	29.353
99916610	e16610	3109.4	29.9148	DTGNPGAPGTpGTKGWAGDSGpQGRpGVFGLPG	1312	1344	P08572	P08572	CO4A2_HUMAN	COL4A2	Collagen alpha-2(IV) chain	3	Yes	0.822183	1.36793	1.20286	0.397413	0.848359	0.944236	1.07307	0.0824704	1.35469	0.519484
99907817	e07817	1751.84	24.2644	DEPPQSPWDRVKDLA	25	39	P02647	P02647	APOA1_HUMAN	APOA1	Apolipoprotein A-I	3	Yes	6.76408	4.40796	3.55615	4.47838	4.03951	4.61196	3.50393	6.99756	0.34247	0.319179
99907699	e07699	1739.82	30.4393	TEIPEAQIHEGFQEL	109	123	P01009	P01009	A1AT_HUMAN	SERPINA1	Alpha-1-antitrypsin	3	Yes	2.60652	1.63611	4.45212	5.38266	2.11695	1.82321	2.88785	5.1932	1.17041	0.189204
99908530	e08530	1834.84	24.2139	GARGNDGARGSDGQPGPpGP	318	337	P02461	P02461	CO3A1_HUMAN	COL3A1	Collagen alpha-1(III) chain	3	Yes	1.75734	2.23799	1.92156	2.90615	1.91582	2.32533	2.17369	2.41696	1.1455	1.19517
99910635	e10635	2096.93	20.2658	DGppGRDGQpGHKGERGYpG	933	952	P08123	P08123	CO1A2_HUMAN	COL1A2	Collagen alpha-2(I) chain	3	Yes	0.903338	0.461509	0.718468	0.297169	0.872624	0.316224	0.70122	0.0908804	1.06451	0.74921
99901797	e01797	1100.51	26.1087	VDEVGGEALGR	21	31	P68871	P68871	HBB_HUMAN	HBB	Hemoglobin subunit beta	3	Yes	0.522049	1.42729	0.994357	4.39691	0.558555	2.51944	0.892784	4.39775	0.912978	2.08982
99902393	e02393	1165.54	26.3971	GGKGEQGPpGPpG	541	553	P08123	P08123	CO1A2_HUMAN	COL1A2	Collagen alpha-2(I) chain	3	Yes	1.21562	1.78358	1.16372	1.38507	0.8663	1.80068	1.39299	1.52186	1.23743	1.27305
99905353	e05353	1483.66	22.6254	GPpGKNGDDGEAGKpG	224	239	P02452	P02452	CO1A1_HUMAN	COL1A1	Collagen alpha-1(I) chain	3	Yes	1.10936	0.689402	1.07193	0.551727	0.916118	0.443396	0.949767	0.422857	0.954835	1.02435
99900683	e00683	947.469	24.7497	SGSVIDQSR	589	597	P07911	P07911	UROM_HUMAN	UMOD	Uromodulin	3	Yes	0.907478	1.13559	1.0992	0.370778	0.87162	0.416528	1.04107	0.465993	0.914303	1.10961
99900570	e00570	930.455	20.0652	EKTPVSDR	489	496	P02768	P02768	ALBU_HUMAN	ALB	Albumin	3	Yes	0.690526	4.48179	0.989076	4.573	0.482287	7.36287	1.05964	4.69719	0.416666	2.89774
99911002	e11002	2156.97	22.1906	AEGSpGRDGSpGAKGDRGETGPA	1020	1042	P02452	P02452	CO1A1_HUMAN	COL1A1	Collagen alpha-1(I) chain	3	Yes	1.12606	0.760609	1.03358	0.77231	0.956621	0.718693	1.08259	0.619401	0.898651	0.869706
99902592	e02592	1186.53	22.3134	DDGEAGKpGRpG	231	242	P02452	P02452	CO1A1_HUMAN	COL1A1	Collagen alpha-1(I) chain	3	Yes	1.36048	0.553278	1.22985	0.50086	1.02262	0.401133	1.16531	0.38871	0.920922	0.964693
99904788	e04788	1419.72	28.1708	LMIEQNTKSPLF	397	408	P01009	P01009	A1AT_HUMAN	SERPINA1	Alpha-1-antitrypsin	3	Yes	3.72257	2.19231	3.48505	3.66059	2.91637	1.5713	3.59714	5.77008	0.884059	9999
99900359	e00359	887.427	23.8112	GGLLTGNEK	97	105	P13646	P13646	K1C13_HUMAN	KRT13	Keratin, type I cytoskeletal 13	3	No	0.450625	1.07766	1.06457	3.61933	0.550217	2.29973	1.16999	4.28224	0.823968	9999
99900182	e00182	852.402	24.9976	SGppGPRGP	1373	1381	Q02388	Q02388	CO7A1_HUMAN	COL7A1	Collagen alpha-1(VII) chain	3	No	0.452872	1.31746	1.09556	2.99669	0.590267	3.00509	1.12421	3.13378	0.946151	9999
99920073	e20073	4294.16	21.3885	TVNFGDTEEAKKQINDYVEKGTQGKIVDLVKELDRDTV	168	205	P01009	P01009	A1AT_HUMAN	SERPINA1	Alpha-1-antitrypsin	3	Yes	18.3072	1.27796	8.24644	28.753	5.52354	0.92325	5.07895	27.3391	0	9999
99916897	e16897	3177.47	21.8704	DAAQKTDTSHHDQDHPTFNKITPNLAEF	30	57	P01009	P01009	A1AT_HUMAN	SERPINA1	Alpha-1-antitrypsin	3	Yes	22.0768	2.63812	6.58817	2.56032	2.97444	1.29649	3.17408	3.2847	0	9999
99900699	e00699	949.473	24.5193	RpGpPGPSGP	562	571	P02461	P02461	CO3A1_HUMAN	COL3A1	Collagen alpha-1(III) chain	3	Yes	0.894239	1.3517	1.49554	1.11013	1.13653	1.75489	1.61827	1.45926	0.930581	9999
99917987	e17987	3442.56	25.7795	LFAEEKAVADTRDQADGSRASVDSGSSEEQGGSS	604	637	P01833	P01833	PIGR_HUMAN	PIGR	Polymeric immunoglobulin receptor	3	Yes	1.52344	1.08116	1.01188	0.516263	1.31881	0.461624	1.02969	0.382501	0.593716	5.11417
99916209	e16209	3021.38	23.2125	DGVSGGEGKGGSDGGGSHRKEGEEADAPGVIPG	97	129	P14209	P14209	CD99_HUMAN	CD99	CD99 antigen	3	Yes	0.898575	0.690203	0.896722	0.460329	0.970182	0.476466	0.871004	0.36454	0.938408	0.923612
99912373	e12373	2339.08	22.804	KGNSGEPGApGSKGDTGAKGEPGpVG	430	455	P02452	P02452	CO1A1_HUMAN	COL1A1	Collagen alpha-1(I) chain	3	Yes	0.888101	1.16384	2.59245	3.11367	1.82203	1.52914	3.15385	3.7323	1.59801	0.320114
99911006	e11006	2158	33.1912	KGpSGVpGSAGPEGEPGLIGPpGP	1335	1358	P29400	P29400	CO4A5_HUMAN	COL4A5	Collagen alpha-5(IV) chain	3	Yes	1.19811	0.41049	0.742894	0.3699	1.29388	0.331969	0.712929	0.147022	0.877055	1.67445
99905560	e05560	1508.68	29.4349	GSpGSpGPDGKTGPPGp	542	558	P02452	P02452	CO1A1_HUMAN	COL1A1	Collagen alpha-1(I) chain	3	Yes	1.13307	1.34129	1.33391	1.10077	1.1031	1.18316	1.28943	1.19057	0.962202	0.955501
99904907	e04907	1430.73	22.6301	AAHLPAEFTPAVHA	111	124	P69905	P69905	HBA_HUMAN	HBA1	Hemoglobin subunit alpha	3	No	0.430672	1.12644	0.860527	2.23169	0.565292	2.27863	0.939564	2.27792	0.229364	0.126096
99914018	e14018	2612.26	23.4073	GPpGPAGEEGKRGARGEPGpTGLpGPpG	458	485	P02452	P02452	CO1A1_HUMAN	COL1A1	Collagen alpha-1(I) chain	3	Yes	5.42426	2.77921	2.38998	4.21384	3.31063	2.23227	2.84331	5.57625	0	1.38253
99918392	e18392	3559.71	24.6989	DGVSGGEGKGGSDGGGSHRKEGEEADAPGVIPGIVGAVV	97	135	P14209	P14209	CD99_HUMAN	CD99	CD99 antigen	3	Yes	0.949033	0.684786	1.23358	0.716212	1.08463	0.550341	1.16331	0.598103	1.09903	0.97841
99919548	e19548	4008.81	23.3162	GEPGRDGVPGGPGMRGMPGSPGGPGSDGKPGPPGSQGESGRpGp	522	565	P02461	P02461	CO3A1_HUMAN	COL3A1	Collagen alpha-1(III) chain	3	Yes	7.20623	0.531968	3.76287	1.05905	1.4491	0.469219	1.64866	0.6798	1.87337	1.28393
99903374	e03374	1270.6	22.8317	HSVSPPPPYPGH	199	210	Q9BZD6	Q9BZD6	TMG4_HUMAN	PRRG4	Transmembrane gamma-carboxyglutamic acid protein 4	3	No	5.03111	1.44945	17.3589	1.29591	11.9087	0.821141	11.6068	2.09926	0.507177	1.90136
99910112	e10112	2025.94	20.6739	DRGDVGEKGPEGApGKDGGRG	766	786	P02458	P02458	CO2A1_HUMAN	COL2A1	Collagen alpha-1(II) chain	3	Yes	0.706701	0.848531	0.853199	0.812312	0.644916	0.794287	0.767243	0.535217	0.584904	0.482078
99905577	e05577	1510.67	23.4375	GGAGEpGKNGAKGEpGP	429	445	P02461	P02461	CO3A1_HUMAN	COL3A1	Collagen alpha-1(III) chain	3	Yes	0.980412	0.708162	0.989513	0.598953	1.0578	0.58239	0.95181	0.594882	0.718029	0.827592
99913226	e13226	2476.23	20.9875	PDEGKLQHLENELTHDIITKF	279	299	P01009	P01009	A1AT_HUMAN	SERPINA1	Alpha-1-antitrypsin	3	No	2.70577	22.1857	1.71049	13.1018	1.9589	11.1329	2.00536	20.1198	0.347889	0.338752
99900166	e00166	847.398	23.6645	FAGDDAPR	684	691	P0CG39; Q6S8J3; P0CG38; A5A3E0; P63261; P68032; P68133; P62736; P63267; P60709	P0CG39	POTEJ_HUMAN	POTEJ	POTE ankyrin domain family member J	3	Yes	1.72679	0.428672	0.983917	0.421941	1.64092	0.315454	1.05592	0.45478	0.967033	0.668103
99917816	e17816	3397.56	31.7611	NGADGPQGPpGGVGNLGppGEKGEPGESGSPGIQGEP	1191	1227	P13942	P13942	COBA2_HUMAN	COL11A2	Collagen alpha-2(XI) chain	3	Yes	1.04305	1.15374	1.01513	0.616645	1.09191	0.813875	0.810965	0.329365	0.177414	0.486719
99911770	e11770	2264.97	28.0476	ADGQPGAKGEQGEAGQKGDAGApGP	841	865	P02458	P02458	CO2A1_HUMAN	COL2A1	Collagen alpha-1(II) chain	3	Yes	0.810405	2.14144	2.2402	1.1735	2.23697	1.20748	2.30439	1.69295	1.16585	1.16171
99917090	e17090	3222.63	21.0136	FSPEKSKLPGIVAEGRDDLYVSDAFHKAF	376	404	P01008	P01008	ANT3_HUMAN	SERPINC1	Antithrombin-III	3	Yes	6.7494	2.5769	3.84924	7.99669	9.03637	2.67546	4.8299	2.23766	7.59045	1.02552
99905379	e05379	1486.67	23.6805	DGSpGAKGDRGETGPA	1027	1042	P02452	P02452	CO1A1_HUMAN	COL1A1	Collagen alpha-1(I) chain	3	Yes	1.22479	0.700345	0.886668	0.51939	1.03615	0.53862	0.830088	0.469386	0.948574	0.923191
99919284	e19284	3872.81	24.0124	GSQGESGRPGPPGpSGpRGQpGVMGFPGPKGNDGAPGKNGE	555	595	P02461	P02461	CO3A1_HUMAN	COL3A1	Collagen alpha-1(III) chain	3	Yes	2.96558	4.51702	1.84264	2.81098	2.17018	2.47112	2.55515	1.56137	0	9999
99918011	e18011	3450.62	23.1235	LAGPpGESGREGApGAEGSpGRDGSpGAKGDRGETGP	1005	1041	P02452	P02452	CO1A1_HUMAN	COL1A1	Collagen alpha-1(I) chain	3	Yes	0.809033	1.34746	1.72109	2.42603	1.04984	2.13043	1.93175	3.69307	2.71517	9999
99903927	e03927	1325.56	21.4743	GEpGKNGAKGEpGP	432	445	P02461	P02461	CO3A1_HUMAN	COL3A1	Collagen alpha-1(III) chain	3	Yes	1.13287	0.61868	0.993299	0.531259	1.21701	0.464685	1.00253	0.612847	0.988806	1.30276
99919300	e19300	3880.97	20.9601	FGDTEEAKKQINDYVEKGTQGKIVDLVKELDRDT	171	204	P01009	P01009	A1AT_HUMAN	SERPINA1	Alpha-1-antitrypsin	3	Yes	22.1302	10.1144	1.74215	21.3283	4.13255	8.45614	1.79908	11.7612	0.289618	15.5062
99907000	e07000	1669.65	46.0757	FSNGADL	336	342	P01009	P01009	A1AT_HUMAN	SERPINA1	Alpha-1-antitrypsin	3	Yes	1.01341	1.38941	1.24298	0.89819	1.63403	0.954044	1.3774	1.36254	1.07581	1.4285
99919022	e19022	3774.72	22.7082	ERGETGPPGPAGFAGPpGADGQpGAKGEQGEAGQKGDAGAp	823	863	P02458	P02458	CO2A1_HUMAN	COL2A1	Collagen alpha-1(II) chain	3	Yes	6.73716	3.52756	4.15616	0.606812	2.02229	1.50496	2.66965	0.69383	1.09838	0.953868
99901633	e01633	1080.48	27.6248	DRGEpGpPGPA	801	811	P02452	P02452	CO1A1_HUMAN	COL1A1	Collagen alpha-1(I) chain	3	Yes	1.34841	0.347662	0.990178	0.222667	0.942004	0.175022	1.05153	0.306168	0.797428	1.1318
99918774	e18774	3682.7	27.5467	HGAYGEKGQKGEPAVVEPGMLVEGppGpAGPAGIMGPP	419	456	P12107	P12107	COBA1_HUMAN	COL11A1	Collagen alpha-1(XI) chain	3	Yes	0.985939	0.661586	1.01247	0.410742	0.947628	0.444837	0.898303	0.291297	1.22147	0.91602
99901692	e01692	1088.51	25.6501	SSHVGGTLGQF	868	878	Q14624	Q14624	ITIH4_HUMAN	ITIH4	Inter-alpha-trypsin inhibitor heavy chain H4	3	Yes	1.50151	1.59682	0.884546	2.38203	1.48607	1.2522	0.878612	2.4894	1.269	1.2894
99912101	e12101	2308.01	27.3256	ADGQpGAKGEpGDAGAKGDAGPpGpA	819	844	P02452	P02452	CO1A1_HUMAN	COL1A1	Collagen alpha-1(I) chain	3	No	1.12837	0.782445	0.938786	0.577212	0.992627	0.587469	0.920266	0.413958	0.823058	0.858861
99919481	e19481	3979.05	21.0136	TVNFGDTEEAKKQINDYVEKGTQGKIVDLVKELDR	168	202	P01009	P01009	A1AT_HUMAN	SERPINA1	Alpha-1-antitrypsin	3	Yes	82.8584	8.65266	1.36778	194.369	10.6742	7.35344	1.72634	37.7948	0	48.015
99912271	e12271	2327.91	20.993	EDPQGDAAQKTDTSHHDQDHP	25	45	P01009	P01009	A1AT_HUMAN	SERPINA1	Alpha-1-antitrypsin	3	Yes	1.25697	0.490889	1.27988	0.761646	1.11723	0.555537	1.25729	0.656824	0.891888	1.25955
99914530	e14530	2702.22	28.3055	SSGPGSTGNRNPGSSGTGGTATWKPGSSGP	299	328	P02671	P02671	FIBA_HUMAN	FGA	Fibrinogen alpha chain	3	Yes	8.56926	8.05589	9.97155	5.43238	7.67215	6.50291	10.9323	5.73334	1.70506	3.12119
99905421	e05421	1491.65	23.5656	HpGppGEPGTDGAAGK	1336	1351	Q07092	Q07092	COGA1_HUMAN	COL16A1	Collagen alpha-1(XVI) chain	3	Yes	0.871777	0.383471	1.27851	0.39528	1.21198	0.184922	1.08091	0.616188	0.799066	1.00036
99908842	e08842	1869.94	21.3245	HVDGPPPRPQLRATWSG	395	411	P04217	P04217	A1BG_HUMAN	A1BG	Alpha-1B-glycoprotein	3	Yes	6.27677	16.271	2.25662	7.78438	2.92986	20.8941	2.50057	11.8504	1.73892	0.360103
99907305	e07305	1699.87	19.663	RQKLGPHAGDVEGHLS	326	341	P06727	P06727	APOA4_HUMAN	APOA4	Apolipoprotein A-IV	3	Yes	2.80462	1.53343	2.31721	3.55183	5.10624	1.69862	3.05083	0.700476	0.789502	0.475671
99916255	e16255	3030.41	21.5043	DAAQKTDTSHHDQDHPTFNKITPNLAE	30	56	P01009	P01009	A1AT_HUMAN	SERPINA1	Alpha-1-antitrypsin	3	Yes	3.35215	6.3471	1.78915	4.53401	2.10607	3.45057	1.86299	3.87273	0.46109	1.52803
99906392	e06392	1604.72	30.496	TGLSmDGGGSPKGDVDP	2	18	P54710	P54710	ATNG_HUMAN	FXYD2	Sodium/potassium-transporting ATPase subunit gamma	3	Yes	0.701979	0.689204	0.717375	0.336122	0.753122	0.280637	0.737893	0.465273	1.49335	1.36039
99900883	e00883	974.524	20.6414	VKELDRDT	197	204	P01009	P01009	A1AT_HUMAN	SERPINA1	Alpha-1-antitrypsin	3	Yes	1.66245	10.5747	1.07207	14.1103	1.51639	7.42577	1.37537	16.3842	1.85571	0.69054
99917706	e17706	3363.54	30.0198	GQAGQPGSPGHQGLAGVPGQpGTKGGpGDQGEpGPQG	322	358	Q14055	Q14055	CO9A2_HUMAN	COL9A2	Collagen alpha-2(IX) chain	3	Yes	1.12419	4.20306	1.1678	4.82123	1.45582	5.51912	1.23377	1.539	2.10421	0.83868
99906643	e06643	1629.85	24.9598	PMSIPPEVKFNKPF	381	394	P01009	P01009	A1AT_HUMAN	SERPINA1	Alpha-1-antitrypsin	3	Yes	22.0167	4.84158	4.22891	36.552	9.44848	4.2446	4.17735	28.1166	0	3.42867
99904487	e04487	1386.61	28.6478	ISHELDSASSEVN	302	314	P10451	P10451	OSTP_HUMAN	SPP1	Osteopontin	3	No	4.36763	26.3565	2.86136	14.3502	4.6685	14.5153	2.66558	16.3774	0.648338	1.17768
99909511	e09511	1945.92	24.7758	AGPpGDSGpPGEKGDPGRpGP	1603	1623	Q02388	Q02388	CO7A1_HUMAN	COL7A1	Collagen alpha-1(VII) chain	3	Yes	1.6893	1.53655	3.08646	0.877036	1.74506	0.406202	3.18744	1.41705	0.85551	0.634314
99912685	e12685	2380.07	35.5658	EDLATQLNLKTST	1275	1287	P39880	P39880	CUX1_HUMAN	CUX1	Homeobox protein cut-like 1	3	Yes	1.13497	0.733027	0.897339	0.638299	0.959951	0.744073	0.846259	0.662416	1.01208	0.832233
99910428	e10428	2068.07	32.5219	LRTLNQPDSQLQLTTGNGL	124	142	P01009	P01009	A1AT_HUMAN	SERPINA1	Alpha-1-antitrypsin	3	No	25.1959	10.2239	15.6349	50.0517	16.5623	10.0739	18.3495	66.3899	1.80752	1.03203
99910266	e10266	2047.92	21.9289	NGDDGEAGKpGRpGERGPPGP	229	249	P02452	P02452	CO1A1_HUMAN	COL1A1	Collagen alpha-1(I) chain	3	Yes	0.923685	0.78174	0.8842	0.748892	0.852548	0.721044	0.893039	0.743158	0.99218	1.02646
99907132	e07132	1684.66	30.875	EpGSpGENGAPGQmGPR	288	304	P02452	P02452	CO1A1_HUMAN	COL1A1	Collagen alpha-1(I) chain	3	Yes	1.10262	0.998646	1.25443	1.21664	1.26849	1.04761	1.22313	1.24867	1.05308	1.06826
99904725	e04725	1412.64	28.4256	TDKSGISMDDFTP	211	223	Q8WY91	Q8WY91	THAP4_HUMAN	THAP4	Peroxynitrite isomerase THAP4	3	Yes	1.14319	4.73012	2.26285	1.62665	1.46366	2.27306	1.84468	2.05442	0.771983	1.26467
99916194	e16194	3018.54	45.9142	EAEDLQVGQVELGGGPGAGSLQPLALEGSLQ	57	87	P01308	P01308	INS_HUMAN	INS	Insulin	3	Yes	0.752264	0.720347	1.07352	0.809748	0.705837	0.378739	1.01438	0.989793	0.941993	1.40837
99910274	e10274	2048.93	25.1455	GETENEENLSSEKAGLSGQA	379	398	O15027	O15027	SC16A_HUMAN	SEC16A	Protein transport protein Sec16A	3	Yes	1.76463	2.60463	6.35159	3.08478	9.05585	2.56649	8.13918	2.44111	2.20188	2.89943
99914655	e14655	2728.44	28.9425	DLGENQLETLPPDLLRGPLQLERL	194	217	P02750	P02750	A2GL_HUMAN	LRG1	Leucine-rich alpha-2-glycoprotein	3	No	5.68485	4.80344	4.10415	4.35525	2.47351	2.77165	3.07768	3.52373	0	22.5478
99914645	e14645	2726.29	42.5541	DVStPPTVLPDNFPRYPVG	93	111	P01344	P01344	IGF2_HUMAN	IGF2	Insulin-like growth factor II	3	Yes	0.82713	0.620479	1.07442	0.761637	0.838933	0.42642	1.02459	0.888139	1.31564	0.878965
99903072	e03072	1240.54	27.234	ApGEDGRpGPpGS	592	604	P05997	P05997	CO5A2_HUMAN	COL5A2	Collagen alpha-2(V) chain	3	Yes	1.06272	0.756632	0.909323	0.321759	0.977438	0.577895	0.860124	0.271327	0.920362	0.995956
99909681	e09681	1967.83	41.7353	SGpQGPpGSEGFTGPPGpQGp	144	164	P08572	P08572	CO4A2_HUMAN	COL4A2	Collagen alpha-2(IV) chain	3	Yes	0.780287	0.681962	1.29966	2.80592	1.50335	1.58508	1.38851	2.50602	0.428783	1.10698
99906728	e06728	1637.77	40.65	PGpVGPpGQGFpGVpGGT	1892	1909	Q02388	Q02388	CO7A1_HUMAN	COL7A1	Collagen alpha-1(VII) chain	3	Yes	2.10971	0.43764	0.985229	3.87116	2.53172	0.556959	0.903325	4.75712	0.802449	0.595322
99904206	e04206	1354.61	29.0943	EVDETYVPKEF	516	526	P02768	P02768	ALBU_HUMAN	ALB	Albumin	3	Yes	2.59186	7.29658	1.94033	6.30366	2.04909	7.30441	2.49599	9.21779	1.57107	0.860253
99912593	e12593	2365.22	19.81	KPDMAEIEKFDKSKLKKTET	4	23	P62328	P62328	TYB4_HUMAN	TMSB4X	Thymosin beta-4	3	Yes	16.4718	7.86821	1.46122	4.01803	3.80541	5.87361	0.901213	0.417171	1.62824	0.705179
99911726	e11726	2258.96	26.7947	pGVVGPQGAAGETGPmGERGHpGP	924	947	P13942	P13942	COBA2_HUMAN	COL11A2	Collagen alpha-2(XI) chain	3	Yes	1.20243	0.801005	1.25067	0.774062	1.26735	0.705295	1.26539	0.971944	0.964992	0.947695
99909287	e09287	1919.84	24.2613	GSYSYRSPHWGSTYSVS	103	119	P41222	P41222	PTGDS_HUMAN	PTGDS	Prostaglandin-H2 D-isomerase	3	Yes	4.18689	5.45393	1.45684	4.33124	4.01833	6.04192	2.02157	4.7163	0	1.08674
99903589	e03589	1292.59	28.3397	TIDEKGTEAAGAM	363	375	P01009	P01009	A1AT_HUMAN	SERPINA1	Alpha-1-antitrypsin	3	Yes	7.45756	9.67717	3.42413	30.9063	2.74109	6.26098	3.2451	38.7912	2.75997	0.750988
99911611	e11611	2242.03	26.4019	IRGPQGHQGPAGPpGPpGPpGPpG	1079	1102	P08123	P08123	CO1A2_HUMAN	COL1A2	Collagen alpha-2(I) chain	3	No	0.427724	1.5689	1.73888	6.474	0.672774	3.1607	1.40647	0.260274	1.96239	0.784587
99908820	e08820	1867.96	25.1891	HTSDSDVPSGVTEVVVKL	392	409	P10909	P10909	CLUS_HUMAN	CLU	Clusterin	3	Yes	2.12324	4.01653	0.977692	1.76741	1.21621	5.02859	0.710106	0.934538	1.74423	1.04889
99915562	e15562	2883.46	21.4713	FFLPDEGKLQHLENELTHDIITKF	276	299	P01009	P01009	A1AT_HUMAN	SERPINA1	Alpha-1-antitrypsin	3	Yes	5.2353	23.5411	4.30528	26.9417	4.14753	8.49537	4.93383	44.1287	0.295435	6.69184
99910787	e10787	2121.02	20.2723	KGKWERPFEVKDTEEED	215	231	P01009	P01009	A1AT_HUMAN	SERPINA1	Alpha-1-antitrypsin	3	Yes	4.17403	10.3588	3.50199	17.7321	3.55711	8.68841	3.72709	30.7758	0.394359	1.54866
99914697	e14697	2736.41	21.3097	FLPDEGKLQHLENELTHDIITKF	277	299	P01009	P01009	A1AT_HUMAN	SERPINA1	Alpha-1-antitrypsin	3	Yes	4.52548	29.7349	2.55329	48.9188	2.7775	12.1004	2.56164	71.3954	0.835903	2.30042
99910106	e10106	2025.03	21.7898	SNNAKEAVEHLQKSELTQ	39	56	P06727	P06727	APOA4_HUMAN	APOA4	Apolipoprotein A-IV	3	Yes	5.48756	8.63078	2.92318	5.90736	3.11317	6.66	3.20986	5.83844	1.35991	0.742408
99917063	e17063	3215.4	19.9962	DEAGsEADHEGTHSTKRGHAKSRP	605	628	P02671	P02671	FIBA_HUMAN	FGA	Fibrinogen alpha chain	3	Yes	0.943403	1.00958	0.825962	0.76586	0.837759	0.910482	0.837535	0.527225	1.15955	1.17627
99911672	e11672	2249.01	22.4979	NGDDGEAGKPGRPGERGppGpQG	229	251	P02452	P02452	CO1A1_HUMAN	COL1A1	Collagen alpha-1(I) chain	3	No	0.998443	0.949053	0.925462	0.77351	0.929404	0.791336	0.913674	0.642183	0.568192	1.10713
99905369	e05369	1485.68	23.7723	DGQpGAKGEpGDAGAK	820	835	P02452	P02452	CO1A1_HUMAN	COL1A1	Collagen alpha-1(I) chain	3	No	0.990075	0.927075	0.996542	0.582913	1.02049	0.745345	0.961102	0.554379	0.985132	0.995737
99920007	e20007	4250.03	28.1357	PGQGSSEDDLQEEEQIEQAIKEHLNQGSSQETDKLAPVS	528	566	P13521	P13521	SCG2_HUMAN	SCG2	Secretogranin-2	3	No	1.7907	3.70913	3.33446	3.87816	3.30587	3.42472	4.4858	2.01444	2.36682	3.10958
99904902	e04902	1430.64	29.2847	LSMDGGGSPKGDVDP	4	18	P54710	P54710	ATNG_HUMAN	FXYD2	Sodium/potassium-transporting ATPase subunit gamma	3	Yes	0.873144	1.31397	0.940295	0.830669	0.952172	1.14192	0.793143	0.661934	0.898309	1.22447
99900323	e00323	881.422	23.6783	PpGPEGGKGA	700	709	P02461	P02461	CO3A1_HUMAN	COL3A1	Collagen alpha-1(III) chain	3	No	0.413868	1.12105	1.16745	3.35905	0.52456	1.30416	1.24462	4.85407	0.489554	ND
	0.886
	0.887
	0.888
	0.889
	0.89
	0.893

## Sheet: TableS3
Supplementary Table 3.Significant peptides identified by each method
Cohort	Method	Classification	Peptides p-value <0.05	Peptides adjusted p-value <0.05
DC-REN	CKD-EPI-eGFR-sCr_1y (n=351)	Uncontrolled (n=216)	155	0
		Controlled (n=135)
	CKD-EPI-eGFR-sCr_3y (n=123)	Uncontrolled (n=26)	340	102
		Controlled (n=97)
	CKD-EPI-CysC_1y (n=346)	Uncontrolled (n=186)	124	0
		Controlled (n=160)
	CKD-EPI-CysC_3y (n=130)	Uncontrolled (n=27)	333	0
		Controlled (n=103)
	CKD-EPI-sCr-CysC_1y (n=350)	Uncontrolled (n=180)	141	0
		Controlled (n=170)
	CKD-EPI-sCr-CysC_3y (n=126)	Uncontrolled (n=23)	342	10
		Controlled (n=103)
	EKFC-eGFRcys_1y (n=356)	Uncontrolled (n=152)	147	0
		Controlled (n=204)
	EKFC-eGFRcys_3y (135)	Uncontrolled (n=17)	365	0
		Controlled (n=118)
PRIORITY	CKD-EPI-eGFR-sCr_3y (n=468)	Uncontrolled (n=81)	370	NA
		Controlled (n=387)
DIRECT-Protect 2	CKD-EPI-eGFR-sCr_3y (n=194)	Uncontrolled (n=116)	483	NA
		Controlled (n=78)

## Sheet: TableS4
Supplementary Table 4. Validation of peptides in DIRECT-Protect 2 and PRIORITY cohorts
	CKD-EPI-eGFR-sCr_1y	CKD-EPI-eGFR-sCr_3y	CKD-EPI-CysC_1y	CKD-EPI-CysC_3y	CKD-EPI-sCr-CysC_1y	CKD-EPI-sCr-CysC_3y	EKFC-eGFRcys_1y	EKFC-eGFRcys_3y	CKD-EPI-eGFR-sCr_3y_PRIORITY	CKD-EPI-eGFR-sCr_3y_DIRECT-Protect 2
Peptides p-value <0.05	155	340	124	333	141	342	147	365	370	483
Peptides adjusted p-value <0.05	0	102	0	0	0	10	0	0
Validation_DIRECT-Protect 2 cohort (p-value and regulation)	17	12	24	82	29	41	32	106
Downregulated	16	11	23	82	29	40	31	106
Upregulated	1	1	1	0	0	1	1	0
Peptides validated (%)	10.9677	3.52941	19.3548	24.6246	20.5674	11.9883	21.7687	29.0411
Validation_Priority cohort (p-value and regulation)	11	55	20	38	16	44	37	42
Downregulated	5	9	12	30	7	18	21	37
Upregulated	6	46	8	8	9	26	16	5
Peptides validated (%)	7.09677	16.1765	16.129	11.4114	11.3475	12.8655	25.1701	11.5068
Validation DIRECT-Protect 2 and Priority (p-value and regulation)	1	3	6	10	3	6	9	16
Downregulated	1	3	5	10	3	5	8	16
Upregulated	0	0	1	0	0	1	1	0
Peptides validated (%)	0.645161	0.882353	4.83871	3.003	2.12766	1.75439	6.12245	4.38356
	CKD-EPI-eGFR-sCr_1y	CKD-EPI-eGFR-sCr_3y	CKD-EPI-CysC_1y	CKD-EPI-CysC_3y	CKD-EPI-sCr-CysC_1y	CKD-EPI-sCr-CysC_3y	EKFC-eGFRcys_1y	EKFC-eGFRcys_3y	CKD-EPI-eGFR-sCr_3y_PRIORITY	CKD-EPI-eGFR-sCr_3y_DIRECT-Protect 2
Total peptides	155	340	124	333	141	342	147	365	370	483
Validation_DIRECT-Protect 2 cohort (regulation)	83	166	68	234	97	204	90	263
Downregulated	43	50	47	202	70	118	70	242
Upregulated	40	116	21	32	27	86	20	21
Peptides validated (%)	53.5484	48.8235	54.8387	70.2703	68.7943	59.6491	61.2245	72.0548
Validation_Priority cohort (regulation)	77	196	74	206	64	191	107	223
Downregulated	32	44	38	174	42	106	63	192
Upregulated	45	152	36	32	22	85	44	31
Peptides validated (%)	49.6774	57.6471	59.6774	61.8619	45.3901	55.848	72.7891	61.0959
Validation DIRECT-Protect 2 and Priority (regulation)	42	99	49	155	48	123	72	177
Downregulated	23	31	35	141	34	83	58	168
Upregulated	19	68	14	14	14	40	14	9
Peptides validated (%)	27.0968	29.1176	39.5161	46.5465	34.0426	35.9649	48.9796	48.4932

## Sheet: TableS5
Supplementary Table 5. Peptides showed consistent regulation in the two independent cohorts, and in DC-REN in all 4 approaches of eGFR slope assessment.
PeptideID	ID	Mass	CE time	New sequence	Start AA	Stop AA	Matching Proteins	Master UniprotID	Master UniprotAccession	Master Symbol	Master Name	Overlap peptides	Peptides included in CKDp189 model	Fold_change_CKD-EPI-eGFR-sCr_3y	Fold_change_CKD-EPI-CysC_3y	Fold_change_CKD-EPI-sCr-CysC_3y	Fold_change_EKFC-eGFRcys_3y	Fold_change_CKD-EPI-eGFR-sCr_3y_PRIORITY	Fold_change_CKD-EPI-eGFR-sCr_3y_DIRECT-Protect 2
99919323	e19323	3890.88	20.8821	WERPFEVKDTEEEDFHVDQVTTVKVPmMKRLG	218	249	P01009	P01009	A1AT_HUMAN	SERPINA1	Alpha-1-antitrypsin	5	Yes	17.3285	4.63359	7.2675	6.72751	ND	9999
99911408	e11408	2215.13	32.9403	LRTLNQPDSQLQLTTGNGLF	124	143	P01009	P01009	A1AT_HUMAN	SERPINA1	Alpha-1-antitrypsin	4	Yes	6.55065	10.6036	4.9849	17.356	3.53235	12.2969
99910428	e10428	2068.07	32.5219	LRTLNQPDSQLQLTTGNGL	124	142	P01009	P01009	A1AT_HUMAN	SERPINA1	Alpha-1-antitrypsin	3	No	10.2239	50.0517	10.0739	66.3899	1.80752	1.03203
99904711	e04711	1411.71	28.2723	LRTLNQPDSQLQ	124	135	P01009	P01009	A1AT_HUMAN	SERPINA1	Alpha-1-antitrypsin	5	Yes	85.8387	43.0904	29.3902	73.2385	2.60853	1.40268
99917090	e17090	3222.63	21.0136	FSPEKSKLPGIVAEGRDDLYVSDAFHKAF	376	404	P01008	P01008	ANT3_HUMAN	SERPINC1	Antithrombin-III	3	Yes	2.5769	7.99669	2.67546	2.23766	7.59045	1.02552
99916209	e16209	3021.38	23.2125	DGVSGGEGKGGSDGGGSHRKEGEEADAPGVIPG	97	129	P14209	P14209	CD99_HUMAN	CD99	CD99 antigen	3	Yes	0.690203	0.460329	0.476466	0.36454	0.938408	0.923612
99918909	e18909	3736.69	32.2055	PAGKDGEAGAQGPpGpAGPAGERGEQGPAGSPGFQGLPGPAG	609	650	P02452	P02452	CO1A1_HUMAN	COL1A1	Collagen alpha-1(I) chain	4	Yes	0.859132	0.766811	0.794363	0.374015	0.690861	0.472344
99918906	e18906	3735.7	32.3661	GERGVQGPpGpAGpRGANGAPGNDGAKGDAGAPGAPGSQGAPG	683	725	P02452	P02452	CO1A1_HUMAN	COL1A1	Collagen alpha-1(I) chain	3	Yes	0.861761	0.688403	0.759124	0.442096	0.798302	0.57827
99918011	e18011	3450.62	23.1235	LAGPpGESGREGApGAEGSpGRDGSpGAKGDRGETGP	1005	1041	P02452	P02452	CO1A1_HUMAN	COL1A1	Collagen alpha-1(I) chain	3	Yes	1.34746	2.42603	2.13043	3.69307	2.71517	9999
99917947	e17947	3433.55	31.8306	GSEGPQGVRGEPGpPGPAGAAGPAGNPGADGQPGAKGANG	362	401	P02452	P02452	CO1A1_HUMAN	COL1A1	Collagen alpha-1(I) chain	3	Yes	0.830923	0.614524	0.744272	0.337874	0.687133	0.6449
99917946	e17946	3432.59	31.9506	PpGPAGFAGPPGADGQPGAKGEpGDAGAKGDAGPPGPAGP	807	846	P02452	P02452	CO1A1_HUMAN	COL1A1	Collagen alpha-1(I) chain	3	Yes	0.68703	0.582479	0.639765	0.406381	0.869562	0.766183
99917420	e17420	3295.55	27.1718	DRGETGPAGPpGApGApGAPGPVGPAGKSGDRGETGP	1035	1071	P02452	P02452	CO1A1_HUMAN	COL1A1	Collagen alpha-1(I) chain	4	Yes	0.162334	0.0231389	0.0279828	0	0	ND
99917162	e17162	3238.5	30.8667	GPAGFAGpPGADGQPGAKGEPGDAGAKGDAGPpGPAGP	809	846	P02452	P02452	CO1A1_HUMAN	COL1A1	Collagen alpha-1(I) chain	4	Yes	0.46875	0.285887	0.316406	0.181751	0.499707	0.23283
99916177	e16177	3013.34	22.2263	ESGREGApGAEGSPGRDGSpGAKGDRGETGpA	1011	1042	P02452	P02452	CO1A1_HUMAN	COL1A1	Collagen alpha-1(I) chain	4	Yes	0.693584	0.664267	0.579173	0.599914	0.803706	0.955847
99916170	e16170	3011.39	29.6886	LTGSpGSpGpDGKTGPPGPAGQDGRPGPpGppG	540	572	P02452	P02452	CO1A1_HUMAN	COL1A1	Collagen alpha-1(I) chain	6	Yes	0.789074	0.795013	0.753679	0.730216	0.943444	0.787997
99914445	e14445	2687.23	28.9827	KDGEAGAQGPPGPAGpAGERGEQGPAGSpG	612	641	P02452	P02452	CO1A1_HUMAN	COL1A1	Collagen alpha-1(I) chain	5	Yes	0.586161	0.615196	0.649327	0.410595	0.707293	0.664245
99914211	e14211	2644.23	21.1956	GPpGKNGDDGEAGKPGRpGERGPpGpQ	224	250	P02452	P02452	CO1A1_HUMAN	COL1A1	Collagen alpha-1(I) chain	3	Yes	0.645326	0.714764	0.510144	0.498336	0.931646	0.735288
99914190	e14190	2639.29	21.4368	KEGGKGPRGETGPAGRpGEVGPpGPpGP	903	930	P02452	P02452	CO1A1_HUMAN	COL1A1	Collagen alpha-1(I) chain	3	Yes	0.912259	0.650412	0.740071	0.562082	0.975605	0.629764
99913850	e13850	2587.19	21.1286	PpGKNGDDGEAGKPGRpGERGppGPQ	225	250	P02452	P02452	CO1A1_HUMAN	COL1A1	Collagen alpha-1(I) chain	4	Yes	0.563606	0.594846	0.414145	0.55022	0.638726	0.705135
99913825	e13825	2584.24	35.0803	LTGPIGppGPAGAPGDKGESGPSGPAGPTG	765	794	P02452	P02452	CO1A1_HUMAN	COL1A1	Collagen alpha-1(I) chain	4	Yes	0.805069	0.618703	0.698904	0.449564	0.875131	0.803152
99913200	e13200	2471.16	34.7605	TGPIGpPGPAGAPGDKGESGpSGPAGPTG	766	794	P02452	P02452	CO1A1_HUMAN	COL1A1	Collagen alpha-1(I) chain	6	No	0.784888	0.620006	0.664091	0.345169	0.86063	0.743889
99912661	e12661	2377.11	20.8441	GKNGDDGEAGKPGRpGERGPpGpQ	227	250	P02452	P02452	CO1A1_HUMAN	COL1A1	Collagen alpha-1(I) chain	4	Yes	0.644651	0.556477	0.545677	0.432499	0.932277	0.861318
99912366	e12366	2339	34.0008	GANGApGNDGAKGDAGApGApGSQGApG	698	725	P02452	P02452	CO1A1_HUMAN	COL1A1	Collagen alpha-1(I) chain	3	Yes	0.641331	0.693838	0.577842	0.65497	0.866882	0.698011
99912101	e12101	2308.01	27.3256	ADGQpGAKGEpGDAGAKGDAGPpGpA	819	844	P02452	P02452	CO1A1_HUMAN	COL1A1	Collagen alpha-1(I) chain	3	No	0.782445	0.577212	0.587469	0.413958	0.823058	0.858861
99911972	e11972	2292.02	27.2971	ADGQpGAKGEPGDAGAKGDAGppGPA	819	844	P02452	P02452	CO1A1_HUMAN	COL1A1	Collagen alpha-1(I) chain	3	Yes	0.549651	0.689448	0.579413	0.580062	0.977235	0.890472
99911641	e11641	2246.02	27.1434	GADGQPGAKGEPGDAGAKGDAGPpGP	818	843	P02452	P02452	CO1A1_HUMAN	COL1A1	Collagen alpha-1(I) chain	3	Yes	0.808779	0.448657	0.465531	0.390774	0.786197	0.643784
99911536	e11536	2233.01	22.4527	NGDDGEAGKPGRpGERGPpGPQG	229	251	P02452	P02452	CO1A1_HUMAN	COL1A1	Collagen alpha-1(I) chain	4	Yes	0.771874	0.611181	0.660709	0.534325	0.862237	0.827881
99911245	e11245	2191.99	22.3308	NGDDGEAGKpGRpGERGpPGPQ	229	250	P02452	P02452	CO1A1_HUMAN	COL1A1	Collagen alpha-1(I) chain	3	Yes	0.560109	0.438826	0.451492	0.279748	0.886836	0.873708
99911002	e11002	2156.97	22.1906	AEGSpGRDGSpGAKGDRGETGPA	1020	1042	P02452	P02452	CO1A1_HUMAN	COL1A1	Collagen alpha-1(I) chain	3	Yes	0.760609	0.77231	0.718693	0.619401	0.898651	0.869706
99910829	e10829	2128.98	26.924	DGKTGpPGPAGQDGRpGPpGPpG	550	572	P02452	P02452	CO1A1_HUMAN	COL1A1	Collagen alpha-1(I) chain	3	Yes	0.79098	0.529943	0.653542	0.417814	0.871602	0.473911
99910771	e10771	2117.95	27.4444	DGQPGAKGEPGDAGAKGDAGPpGP	820	843	P02452	P02452	CO1A1_HUMAN	COL1A1	Collagen alpha-1(I) chain	3	Yes	0.637814	0.631622	0.677297	0.264072	0.914087	0.83519
99910445	e10445	2070.93	25.3587	GNSGEpGApGSKGDTGAKGEPGp	431	453	P02452	P02452	CO1A1_HUMAN	COL1A1	Collagen alpha-1(I) chain	3	Yes	0.696175	0.709089	0.65087	0.747385	0.933185	0.802533
99906024	e06024	1563.7	29.5572	SpGSPGPDGKTGpPGPAG	543	560	P02452	P02452	CO1A1_HUMAN	COL1A1	Collagen alpha-1(I) chain	4	Yes	0.711361	0.845889	0.825294	0.937733	0.825534	0.924177
99905705	e05705	1526.69	23.8901	DGQPGAKGEpGDAGAKG	820	836	P02452	P02452	CO1A1_HUMAN	COL1A1	Collagen alpha-1(I) chain	3	No	0.492459	0.643535	0.57585	0.957279	0.95677	0.933769
99905692	e05692	1524.66	30.2376	GSpGSpGPDGKTGpPGp	542	558	P02452	P02452	CO1A1_HUMAN	COL1A1	Collagen alpha-1(I) chain	3	No	0.765276	0.591712	0.528791	0.545894	0.78381	0.559402
99905379	e05379	1486.67	23.6805	DGSpGAKGDRGETGPA	1027	1042	P02452	P02452	CO1A1_HUMAN	COL1A1	Collagen alpha-1(I) chain	3	Yes	0.700345	0.51939	0.53862	0.469386	0.948574	0.923191
99905369	e05369	1485.68	23.7723	DGQpGAKGEpGDAGAK	820	835	P02452	P02452	CO1A1_HUMAN	COL1A1	Collagen alpha-1(I) chain	3	No	0.927075	0.582913	0.745345	0.554379	0.985132	0.995737
99903533	e03533	1286.54	29.3282	DGQpGAKGEpGDAG	820	833	P02452	P02452	CO1A1_HUMAN	COL1A1	Collagen alpha-1(I) chain	4	Yes	0.677725	0.527711	0.538278	0.531875	0.964908	0.795251
99902592	e02592	1186.53	22.3134	DDGEAGKpGRpG	231	242	P02452	P02452	CO1A1_HUMAN	COL1A1	Collagen alpha-1(I) chain	3	Yes	0.553278	0.50086	0.401133	0.38871	0.920922	0.964693
99900467	e00467	911.436	25.8292	DGKTGPpGPA	550	559	P02452	P02452	CO1A1_HUMAN	COL1A1	Collagen alpha-1(I) chain	3	Yes	0.606159	0.347282	0.374837	0.24417	0.802021	0.806323
99915593	e15593	2889.36	24.086	GpSGpAGARGIQGpQGPRGDKGEAGEPGER	1098	1127	P02458	P02458	CO2A1_HUMAN	COL2A1	Collagen alpha-1(II) chain	3	No	0.878484	0.458105	0.782187	0.449291	0.904635	0.800881
99912714	e12714	2385.05	33.9584	pAGPPGEKGEPGDDGPSGAEGPpGPQ	949	974	P02458	P02458	CO2A1_HUMAN	COL2A1	Collagen alpha-1(II) chain	3	Yes	0.810254	0.721066	0.609686	0.475355	0.885542	0.854383
99912156	e12156	2314.01	33.675	GPAGpPGEKGEPGDDGPSGAEGPPGp	948	973	P02458	P02458	CO2A1_HUMAN	COL2A1	Collagen alpha-1(II) chain	3	Yes	0.919957	0.770008	0.934071	0.286435	0.927863	0.723678
99911770	e11770	2264.97	28.0476	ADGQPGAKGEQGEAGQKGDAGApGP	841	865	P02458	P02458	CO2A1_HUMAN	COL2A1	Collagen alpha-1(II) chain	3	Yes	2.14144	1.1735	1.20748	1.69295	1.16585	1.16171
99910112	e10112	2025.94	20.6739	DRGDVGEKGPEGApGKDGGRG	766	786	P02458	P02458	CO2A1_HUMAN	COL2A1	Collagen alpha-1(II) chain	3	Yes	0.848531	0.812312	0.794287	0.535217	0.584904	0.482078
99908574	e08574	1840.83	42.1568	SGETGPAGppGNPGPPGPpGP	1193	1213	P02458	P02458	CO2A1_HUMAN	COL2A1	Collagen alpha-1(II) chain	3	Yes	0.370073	0.444675	0.510609	0.757348	0.588158	0.684912
99918864	e18864	3718.72	32.4197	GpAGPPGPPGPPGTSGHPGSPGSPGYQGPPGEPGQAGPSGPPG	174	216	P02461	P02461	CO3A1_HUMAN	COL3A1	Collagen alpha-1(III) chain	3	No	0.750521	0.725916	0.694183	0.528373	0.97391	0.671532
99918308	e18308	3538.62	24.655	ppGpSGPRGQPGVMGFPGPKGNDGAPGKNGERGGPGGP	565	602	P02461	P02461	CO3A1_HUMAN	COL3A1	Collagen alpha-1(III) chain	4	No	1.70841	10.5065	1.31626	16.7436	ND	9999
99917270	e17270	3262.5	22.3559	APGAPGHPGPPGPVGPAGKSGDRGESGPAGPAGAPGPAG	1042	1080	P02461	P02461	CO3A1_HUMAN	COL3A1	Collagen alpha-1(III) chain	3	Yes	0.847529	0.596806	0.585279	0.484129	0.966179	0.876657
99914735	e14735	2742.25	28.9283	KNGETGPQGPPGpTGPGGDKGDTGPpGPQG	610	639	P02461	P02461	CO3A1_HUMAN	COL3A1	Collagen alpha-1(III) chain	5	Yes	0.965246	0.817411	0.812959	0.73953	0.958499	0.825148
99908530	e08530	1834.84	24.2139	GARGNDGARGSDGQPGPpGP	318	337	P02461	P02461	CO3A1_HUMAN	COL3A1	Collagen alpha-1(III) chain	3	Yes	2.23799	2.90615	2.32533	2.41696	1.1455	1.19517
99907188	e07188	1688.77	30.7107	PpGPTGPGGDKGDTGPpGP	619	637	P02461	P02461	CO3A1_HUMAN	COL3A1	Collagen alpha-1(III) chain	4	Yes	1.4518	1.9313	1.75979	2.19214	1.39395	1.0142
99905577	e05577	1510.67	23.4375	GGAGEpGKNGAKGEpGP	429	445	P02461	P02461	CO3A1_HUMAN	COL3A1	Collagen alpha-1(III) chain	3	Yes	0.708162	0.598953	0.58239	0.594882	0.718029	0.827592
99916099	e16099	2995.38	29.725	TpSQTTDERGPPGEQGPPGPPGPPGVPGIDG	260	290	P20849	P20849	CO9A1_HUMAN	COL9A1	Collagen alpha-1(IX) chain	4	Yes	0.911	0.506704	0.584843	0.277906	0.97486	0.428234
99902171	e02171	1141.52	24.5471	KGNSGGDGpAGpP	933	945	P20908	P20908	CO5A1_HUMAN	COL5A1	Collagen alpha-1(V) chain	3	No	0.740314	0.457386	0.592465	0.42462	0.891264	0.978235
99901100	e01100	1009.45	27.216	DRGEpGPpGP	1695	1704	Q02388; P02452	Q02388	CO7A1_HUMAN	COL7A1	Collagen alpha-1(VII) chain	3	Yes	0.638986	0.511927	0.487269	0.585105	0.695452	0.578999
99902535	e02535	1180.51	35.6754	PpGQQGNpGpQG	689	700	P12107	P12107	COBA1_HUMAN	COL11A1	Collagen alpha-1(XI) chain	4	Yes	0.264553	0.367741	0.236471	0.282326	0.812102	0.967635
99917504	e17504	3318.4	22.7272	TDVFMGPpGSpGEDGPAGEPGPPGPEGQPGVDGATG	638	673	P39059	P39059	COFA1_HUMAN	COL15A1	Collagen alpha-1(XV) chain	3	Yes	0.776847	0.558954	0.458549	0.522026	0.594521	0.838419
99912088	e12088	2306.07	34.5615	VSFVTGYGGFPAYSFGPGANVGR	55	77	P39059	P39059	COFA1_HUMAN	COL15A1	Collagen alpha-1(XV) chain	3	Yes	0.992771	0.690431	0.920465	0.184053	0.858983	0.577077
99902311	e02311	1157.53	37.4053	GpPGPpGPpGPpA	1096	1108	P39059; P27658; Q96A84	P39059	COFA1_HUMAN	COL15A1	Collagen alpha-1(XV) chain	3	Yes	0.607404	0.55295	0.47178	0.375917	0.980239	0.649148
99919797	e19797	4120.93	23.3162	PpGpKGDPGAAGQKGQAGEKGRAGMPGGPGKSGSMGPVGPPGPAGE	1363	1408	Q07092	Q07092	COGA1_HUMAN	COL16A1	Collagen alpha-1(XVI) chain	4	No	4.53638	1.94328	2.15413	1.34672	1.47424	ND
99912321	e12321	2334.02	27.3019	PGpPGHPGPpGEPGTDGAAGKEGPpG	1331	1356	Q07092	Q07092	COGA1_HUMAN	COL16A1	Collagen alpha-1(XVI) chain	4	Yes	0.582949	0.576493	0.459819	0.496725	0.809787	0.71796
99912953	e12953	2424.08	26.7325	GEAGPPGSGEKGERGAAGEPGPHGPpG	633	659	Q9UMD9	Q9UMD9	COHA1_HUMAN	COL17A1	Collagen alpha-1(XVII) chain	4	Yes	0.463139	0.420228	0.491703	0.362062	0.989741	0.939652
99909548	e09548	1950.85	35.5091	GTDGpMGpHGpAGPKGERGE	553	572	Q9BXS0	Q9BXS0	COPA1_HUMAN	COL25A1	Collagen alpha-1(XXV) chain	3	Yes	0.691402	0.516202	0.585225	0.439758	0.978673	0.803447
99919752	e19752	4098.9	24.5479	GEVGPAGpNGFAGpAGAAGQpGAKGERGAKGPKGENGVVGPTGpVG	715	760	P08123	P08123	CO1A2_HUMAN	COL1A2	Collagen alpha-2(I) chain	3	No	0.892969	0.760009	0.758994	0.648869	0.929154	0.615271
99917751	e17751	3375.57	31.8306	GEPGSAGPQGPPGPSGEEGKRGPNGEAGSAGPPGpPGL	361	398	P08123	P08123	CO1A2_HUMAN	COL1A2	Collagen alpha-2(I) chain	4	Yes	0.986553	0.623369	0.775858	0.385053	0.833287	0.861315
99916604	e16604	3108.42	36.1456	TGEVGAVGppGFAGEKGPSGEAGTAGpPGTpGPQG	831	865	P08123	P08123	CO1A2_HUMAN	COL1A2	Collagen alpha-2(I) chain	3	Yes	0.695152	0.309364	0.386233	0.356353	0.760794	0.572159
99916547	e16547	3092.44	36.2217	TGEVGAVGPpGFAGEKGPSGEAGTAGpPGTpGPQG	831	865	P08123	P08123	CO1A2_HUMAN	COL1A2	Collagen alpha-2(I) chain	5	Yes	0.614684	0.596238	0.594806	0.449619	0.81676	0.581721
99909557	e09557	1951.86	32.0926	VNGApGEAGRDGNpGNDGPpG	917	937	P08123	P08123	CO1A2_HUMAN	COL1A2	Collagen alpha-2(I) chain	3	Yes	0.391193	0.470336	0.461742	0.201792	0.924716	0.610152
99909435	e09435	1936.88	32.2381	GEKGPSGEAGTAGPpGTpGPQG	844	865	P08123	P08123	CO1A2_HUMAN	COL1A2	Collagen alpha-2(I) chain	3	Yes	0.971179	0.715332	0.897165	0.350077	0.883815	0.827366
99906288	e06288	1592.74	19.5406	EDGHpGKpGRpGERG	143	157	P08123	P08123	CO1A2_HUMAN	COL1A2	Collagen alpha-2(I) chain	3	No	0.827006	0.480234	0.563478	0.469497	0.976312	0.714814
99905998	e05998	1560.75	19.5562	EDGHPGKPGRpGERG	143	157	P08123	P08123	CO1A2_HUMAN	COL1A2	Collagen alpha-2(I) chain	3	No	0.659424	0.608261	0.610049	0.637994	0.755181	0.554049
99905209	e05209	1463.69	19.4968	DGHpGKpGRpGERG	144	157	P08123	P08123	CO1A2_HUMAN	COL1A2	Collagen alpha-2(I) chain	3	Yes	0.807426	0.566407	0.57696	0.566838	0.983402	0.698055
99902393	e02393	1165.54	26.3971	GGKGEQGPpGPpG	541	553	P08123	P08123	CO1A2_HUMAN	COL1A2	Collagen alpha-2(I) chain	3	Yes	1.78358	1.38507	1.80068	1.52186	1.23743	1.27305
99920387	e20387	4523.06	26.2079	PGPVGpPGSNGPVGEPGPEGPAGNDGTPGRDGAVGERGDRGDPGPAGLPG	1031	1080	P05997	P05997	CO5A2_HUMAN	COL5A2	Collagen alpha-2(V) chain	3	Yes	0.780391	0.527376	0.701775	0.426207	0.471196	0.615585
99919863	e19863	4157.89	25.1369	GAGPTGPPGEPGDPGPMGpIGSRGpEGpPGKPGEDGEPGRNGNPG	232	276	P05997	P05997	CO5A2_HUMAN	COL5A2	Collagen alpha-2(V) chain	5	Yes	0.224373	0.123796	0.181728	0.0717912	0.493097	0.501858
99911008	e11008	2158.02	22.1656	pPGEEGKRGPRGDpGTVGPpGP	496	517	P05997	P05997	CO5A2_HUMAN	COL5A2	Collagen alpha-2(V) chain	3	Yes	0.926523	0.648501	0.717042	0.487413	0.809508	0.822043
99904040	e04040	1337.61	38.2353	GPPGEPGPpGpPGPP	1212	1226	P05997	P05997	CO5A2_HUMAN	COL5A2	Collagen alpha-2(V) chain	4	Yes	0.286472	0.305694	0.31602	0.185842	0.994418	0.493282
99903072	e03072	1240.54	27.234	ApGEDGRpGPpGS	592	604	P05997	P05997	CO5A2_HUMAN	COL5A2	Collagen alpha-2(V) chain	3	Yes	0.756632	0.321759	0.577895	0.271327	0.920362	0.995956
99911726	e11726	2258.96	26.7947	pGVVGPQGAAGETGPmGERGHpGP	924	947	P13942	P13942	COBA2_HUMAN	COL11A2	Collagen alpha-2(XI) chain	3	Yes	0.801005	0.774062	0.705295	0.971944	0.964992	0.947695
99905060	e05060	1446.63	39.3666	GPpGPpGFpGDPGPPG	407	422	P25940	P25940	CO5A3_HUMAN	COL5A3	Collagen alpha-3(V) chain	3	Yes	0.498607	0.356629	0.278881	0.377193	0.824235	0.773261
99907353	e07353	1704.82	23.8388	TGGHAQIQAGTHTQTPT	283	299	Q9UBG3	Q9UBG3	CRNN_HUMAN	CRNN	Cornulin	5	No	16.7714	27.9016	19.1532	9.94245	29.1239	ND
99914530	e14530	2702.22	28.3055	SSGPGSTGNRNPGSSGTGGTATWKPGSSGP	299	328	P02671	P02671	FIBA_HUMAN	FGA	Fibrinogen alpha chain	3	Yes	8.05589	5.43238	6.50291	5.73334	1.70506	3.12119
99912210	e12210	2320.02	23.2772	AAWGKVGAHAGEYGAEALERMF	13	34	P69905	P69905	HBA_HUMAN	HBA1	Hemoglobin subunit alpha	3	Yes	0.750467	0.623397	0.586541	0.500825	0.857131	0.616323
99903183	e03183	1250.64	20.575	AGVANALAHKYH	136	147	P02042; P68871	P02042	HBD_HUMAN	HBD	Hemoglobin subunit delta	3	Yes	0.568286	0.185333	0.333891	0.108705	0.939504	0.779971
99901692	e01692	1088.51	25.6501	SSHVGGTLGQF	868	878	Q14624	Q14624	ITIH4_HUMAN	ITIH4	Inter-alpha-trypsin inhibitor heavy chain H4	3	Yes	1.59682	2.38203	1.2522	2.4894	1.269	1.2894
99909979	e09979	2006.92	21.3949	ASPSAAEKGEPAAAAAPEAGASP	80	102	P29966	P29966	MARCS_HUMAN	MARCKS	Myristoylated alanine-rich C-kinase substrate	4	Yes	0.734997	0.659502	0.690524	0.550303	0.917872	0.737577
99900166	e00166	847.398	23.6645	FAGDDAPR	684	691	P0CG39; Q6S8J3; P0CG38; A5A3E0; P63261; P68032; P68133; P62736; P63267; P60709	P0CG39	POTEJ_HUMAN	POTEJ	POTE ankyrin domain family member J	3	Yes	0.428672	0.421941	0.315454	0.45478	0.967033	0.668103
99910274	e10274	2048.93	25.1455	GETENEENLSSEKAGLSGQA	379	398	O15027	O15027	SC16A_HUMAN	SEC16A	Protein transport protein Sec16A	3	Yes	2.60463	3.08478	2.56649	2.44111	2.20188	2.89943
99900846	e00846	969.554	20.282	GKVVNPTQK	412	420	P20848; P01009	P20848	A1ATR_HUMAN	SERPINA2	Putative alpha-1-antitrypsin-related protein	4	Yes	9.77366	4.54439	4.82933	3.85777	ND	3.71713
99920007	e20007	4250.03	28.1357	PGQGSSEDDLQEEEQIEQAIKEHLNQGSSQETDKLAPVS	528	566	P13521	P13521	SCG2_HUMAN	SCG2	Secretogranin-2	3	No	3.70913	3.87816	3.42472	2.01444	2.36682	3.10958
99900923	e00923	981.589	24.8438	VLNLGPITR	598	606	P07911	P07911	UROM_HUMAN	UMOD	Uromodulin	3	Yes	0.980047	0.168938	0.225882	0.166906	0.977565	0.804486

## Sheet: Tabelle6
Supplementary Table 6. Prognostic value of DKD189p model, albuminuria, CKD273 and multiple logistic regression analysis for the cohorts included in the study
characteristics	DC-REN		PRIORITY		DIRECT-Protect 2 (RASi treatment)		DIRECT-Protect 2 (no RASi treatment)
Individually prognostic value	R2	P-value	R2	P-value	R2	P-value	R2	P-value
DKD189p model	0.153	<0.001	0.016	0.006	0.056	<0.001	0.010	0.15
Albuminuria	0.035	0.031	0.0001	0.8	0.007	0.2	0.004	0.4
CKD273	0.041	0.018	0.010	0.029	0.003	0.4	0.031	0.009
Multiple logistic regression	R2	P-value	R2	P-value	R2	P-value	R2	P-value
DKD189p model	0.158	<0.001	0.021	0.027	0.065	0.001	0.060	0.013
Albuminuria		0.10		0.7		0.2		0.6
CKD273		>0.9		0.15		0.6		0.001
